# Supplementary material for: The methylome of the model arbuscular mycorrhizal fungus, Rhizophagus irregularis, shares characteristics with early diverging fungi and Dikarya
Source: Commun Biol. 2021 Jul 22;4:901. doi: 10.1038/s42003-021-02414-5 (PMC8298701; doi:10.1038/s42003-021-02414-5)
Supplement: Supplementary file 2 — Supplementary Data 1 [file 42003_2021_2414_MOESM2_ESM.xlsx]

## Sheet: Info
Gene ontology enrichment of structural variation (SV) and m6A harbouring genes in isolates of R. irregularis
Name of excel sheet tab	Isolate	Type of genomic/epigenomic variation	Enrichment category
B12_SV_BP	B12	Structural variation	Biological processes
B12_SV_MF	B12	Structural variation	Molecular Function
C2_SV_BP	C2	Structural variation	Biological processes
C2_SV_MF	C2	Structural variation	Molecular Function
C3_SV_BP	C3	Structural variation	Biological processes
C3_SV_MF	C3	Structural variation	Molecular Function
C2_C5_C3_common_m6A_BP	Common genes harbouring m6A in isolates C2, C5 and C3	m6A	Biological processes
C2_C5_C3_common_m6A_MF	Common genes harbouring m6A in isolates C2, C5 and C3	m6A	Molecular Function

## Sheet: B12_SV_BP
GO-ID	p-value	corr p-value	x	n	X	N	Description
18108	0.0001101	0.029285	236	2038	2412	26177	peptidyl-tyrosine phosphorylation
18212	0.0001101	0.029285	236	2038	2412	26177	peptidyl-tyrosine modification

## Sheet: B12_SV_MF
GO-ID	p-value	corr p-value	x	n	X	N	Description
4713	0.0001141	0.018037	236	2038	2401	26041	protein tyrosine kinase activity
5524	0.00012941	0.018037	364	3313	2401	26041	ATP binding
32559	0.00013897	0.018037	364	3316	2401	26041	adenyl ribonucleotide binding
30554	0.0001423	0.018037	364	3317	2401	26041	adenyl nucleotide binding
15412	0.00029276	0.022467	5	8	2401	26041	ATPase-coupled molybdate transmembrane transporter activity
15098	0.00029276	0.022467	5	8	2401	26041	molybdate ion transmembrane transporter activity
8144	0.0003102	0.022467	365	3361	2401	26041	drug binding
35639	0.00083726	0.041842	374	3499	2401	26041	purine ribonucleoside triphosphate binding
4672	0.0008759	0.041842	308	2832	2401	26041	protein kinase activity
32555	0.00088968	0.041842	374	3502	2401	26041	purine ribonucleotide binding
17076	0.00090781	0.041842	374	3503	2401	26041	purine nucleotide binding
32553	0.0011761	0.049689	374	3516	2401	26041	ribonucleotide binding

## Sheet: C2_SV_BP
GO-ID	p-value	corr p-value	x	n	X	N	Description
18108	4.6715e-23	1.482e-20	624	2038	5669	26177	peptidyl-tyrosine phosphorylation
18212	4.6715e-23	1.482e-20	624	2038	5669	26177	peptidyl-tyrosine modification
6468	5.7739e-23	1.482e-20	823	2832	5669	26177	protein phosphorylation
16310	1.146e-19	2.206e-17	828	2924	5669	26177	phosphorylation
18193	5.1146e-19	7.8765e-17	636	2161	5669	26177	peptidyl-amino acid modification
6796	1.2518e-15	1.5051e-13	855	3136	5669	26177	phosphate-containing compound metabolic process
186	4.1085e-15	1.5051e-13	334	1050	5669	26177	activation of MAPKK activity
71902	4.1085e-15	1.5051e-13	334	1050	5669	26177	positive regulation of protein serine/threonine kinase activity
43406	4.1085e-15	1.5051e-13	334	1050	5669	26177	positive regulation of MAP kinase activity
43410	4.1085e-15	1.5051e-13	334	1050	5669	26177	positive regulation of MAPK cascade
10647	4.1085e-15	1.5051e-13	334	1050	5669	26177	positive regulation of cell communication
23056	4.1085e-15	1.5051e-13	334	1050	5669	26177	positive regulation of signaling
48584	4.1085e-15	1.5051e-13	334	1050	5669	26177	positive regulation of response to stimulus
9967	4.1085e-15	1.5051e-13	334	1050	5669	26177	positive regulation of signal transduction
1902533	4.1085e-15	1.5051e-13	334	1050	5669	26177	positive regulation of intracellular signal transduction
6793	4.3527e-15	1.5051e-13	856	3155	5669	26177	phosphorus metabolic process
10562	4.7527e-15	1.5051e-13	334	1051	5669	26177	positive regulation of phosphorus metabolic process
45860	4.7527e-15	1.5051e-13	334	1051	5669	26177	positive regulation of protein kinase activity
45937	4.7527e-15	1.5051e-13	334	1051	5669	26177	positive regulation of phosphate metabolic process
33674	4.7527e-15	1.5051e-13	334	1051	5669	26177	positive regulation of kinase activity
42327	4.7527e-15	1.5051e-13	334	1051	5669	26177	positive regulation of phosphorylation
32147	4.7527e-15	1.5051e-13	334	1051	5669	26177	activation of protein kinase activity
1934	4.7527e-15	1.5051e-13	334	1051	5669	26177	positive regulation of protein phosphorylation
43405	4.8867e-15	1.5051e-13	335	1055	5669	26177	regulation of MAP kinase activity
43408	4.8867e-15	1.5051e-13	335	1055	5669	26177	regulation of MAPK cascade
43549	5.8035e-15	1.5409e-13	336	1060	5669	26177	regulation of kinase activity
45859	5.8035e-15	1.5409e-13	336	1060	5669	26177	regulation of protein kinase activity
42325	5.8035e-15	1.5409e-13	336	1060	5669	26177	regulation of phosphorylation
1932	5.8035e-15	1.5409e-13	336	1060	5669	26177	regulation of protein phosphorylation
71900	6.5259e-15	1.675e-13	335	1057	5669	26177	regulation of protein serine/threonine kinase activity
165	7.3379e-15	1.8226e-13	334	1054	5669	26177	MAPK cascade
1902531	8.012e-15	1.9279e-13	343	1089	5669	26177	regulation of intracellular signal transduction
10646	1.0621e-14	2.2716e-13	343	1091	5669	26177	regulation of cell communication
23051	1.0621e-14	2.2716e-13	343	1091	5669	26177	regulation of signaling
48583	1.0621e-14	2.2716e-13	343	1091	5669	26177	regulation of response to stimulus
9966	1.0621e-14	2.2716e-13	343	1091	5669	26177	regulation of signal transduction
23014	4.6019e-14	9.5769e-13	334	1067	5669	26177	signal transduction by protein phosphorylation
19220	2.5659e-13	5.066e-12	339	1099	5669	26177	regulation of phosphate metabolic process
51174	2.5659e-13	5.066e-12	339	1099	5669	26177	regulation of phosphorus metabolic process
6464	9.4427e-13	1.7734e-11	894	3384	5669	26177	cellular protein modification process
36211	9.4427e-13	1.7734e-11	894	3384	5669	26177	protein modification process
43412	2.8868e-12	5.2925e-11	900	3425	5669	26177	macromolecule modification
23052	3.6045e-12	6.3079e-11	361	1206	5669	26177	signaling
7165	3.6045e-12	6.3079e-11	361	1206	5669	26177	signal transduction
35556	7.2702e-12	1.244e-10	345	1149	5669	26177	intracellular signal transduction
7154	1.3335e-11	2.2321e-10	366	1237	5669	26177	cell communication
50896	1.3456e-09	2.2045e-08	382	1345	5669	26177	response to stimulus
51716	3.0848e-09	4.9486e-08	369	1301	5669	26177	cellular response to stimulus
51247	1.7685e-08	2.6188e-07	359	1279	5669	26177	positive regulation of protein metabolic process
51347	1.7685e-08	2.6188e-07	359	1279	5669	26177	positive regulation of transferase activity
31401	1.7685e-08	2.6188e-07	359	1279	5669	26177	positive regulation of protein modification process
32270	1.7685e-08	2.6188e-07	359	1279	5669	26177	positive regulation of cellular protein metabolic process
51338	1.9135e-08	2.78e-07	361	1288	5669	26177	regulation of transferase activity
10604	2.3111e-08	3.0161e-07	360	1286	5669	26177	positive regulation of macromolecule metabolic process
31325	2.3111e-08	3.0161e-07	360	1286	5669	26177	positive regulation of cellular metabolic process
48518	2.3111e-08	3.0161e-07	360	1286	5669	26177	positive regulation of biological process
48522	2.3111e-08	3.0161e-07	360	1286	5669	26177	positive regulation of cellular process
9893	2.3111e-08	3.0161e-07	360	1286	5669	26177	positive regulation of metabolic process
51173	2.3111e-08	3.0161e-07	360	1286	5669	26177	positive regulation of nitrogen compound metabolic process
44267	1.0671e-07	1.3695e-06	914	3657	5669	26177	cellular protein metabolic process
43085	1.691e-07	2.1001e-06	362	1317	5669	26177	positive regulation of catalytic activity
44093	1.691e-07	2.1001e-06	362	1317	5669	26177	positive regulation of molecular function
31399	1.8036e-07	2.2043e-06	364	1326	5669	26177	regulation of protein modification process
51246	1.7032e-06	2.0492e-05	368	1371	5669	26177	regulation of protein metabolic process
32268	2.1554e-06	2.5533e-05	367	1370	5669	26177	regulation of cellular protein metabolic process
50790	3.3707e-06	3.9325e-05	372	1397	5669	26177	regulation of catalytic activity
65009	3.8085e-06	4.3769e-05	379	1428	5669	26177	regulation of molecular function
19538	4.9872e-06	5.6473e-05	937	3838	5669	26177	protein metabolic process
44260	5.0307e-05	0.0005614	960	3996	5669	26177	cellular macromolecule metabolic process
80090	0.00024622	0.0026703	397	1572	5669	26177	regulation of primary metabolic process
51171	0.00024622	0.0026703	397	1572	5669	26177	regulation of nitrogen compound metabolic process
60255	0.00028851	0.0030854	397	1575	5669	26177	regulation of macromolecule metabolic process
19222	0.00032032	0.0033787	397	1577	5669	26177	regulation of metabolic process
31323	0.00032536	0.0033855	396	1573	5669	26177	regulation of cellular metabolic process
1901564	0.00065779	0.0067533	963	4083	5669	26177	organonitrogen compound metabolic process
50789	0.0012781	0.012949	437	1779	5669	26177	regulation of biological process
15689	0.0019145	0.019145	6	8	5669	26177	molybdate ion transport
50794	0.0022229	0.021944	429	1757	5669	26177	regulation of cellular process
16311	0.0026769	0.026091	72	245	5669	26177	dephosphorylation

## Sheet: C2_SV_MF
GO-ID	p-value	corr p-value	x	n	X	N	Description
4713	6.414e-23	3.2414e-20	624	2038	5647	26041	protein tyrosine kinase activity
4672	8.3758e-23	3.2414e-20	823	2832	5647	26041	protein kinase activity
16773	5.5506e-21	1.432e-18	827	2887	5647	26041	phosphotransferase activity, alcohol group as acceptor
16301	2.3804e-20	4.6061e-18	827	2901	5647	26041	kinase activity
16772	5.5946e-17	8.6604e-15	850	3076	5647	26041	transferase activity, transferring phosphorus-containing groups
5524	1.3924e-15	1.7963e-13	898	3313	5647	26041	ATP binding
32559	1.7842e-15	1.8745e-13	898	3316	5647	26041	adenyl ribonucleotide binding
30554	1.9375e-15	1.8745e-13	898	3317	5647	26041	adenyl nucleotide binding
4709	4.9352e-15	4.2443e-13	334	1050	5647	26041	MAP kinase kinase kinase activity
8144	8.9243e-15	6.9074e-13	904	3361	5647	26041	drug binding
35639	2.2438e-14	1.5788e-12	934	3499	5647	26041	purine ribonucleoside triphosphate binding
32555	2.826e-14	1.8166e-12	934	3502	5647	26041	purine ribonucleotide binding
17076	3.0511e-14	1.8166e-12	934	3503	5647	26041	purine nucleotide binding
32553	4.3205e-14	2.3886e-12	936	3516	5647	26041	ribonucleotide binding
97367	6.3088e-14	3.2553e-12	936	3521	5647	26041	carbohydrate derivative binding
4674	1.0352e-13	5.0077e-12	389	1285	5647	26041	protein serine/threonine kinase activity
166	2.5659e-12	1.1034e-10	963	3687	5647	26041	nucleotide binding
1901265	2.5659e-12	1.1034e-10	963	3687	5647	26041	nucleoside phosphate binding
36094	9.0194e-12	3.6742e-10	972	3744	5647	26041	small molecule binding
43168	1.1544e-11	4.4675e-10	951	3658	5647	26041	anion binding
140096	1.9487e-10	7.1823e-09	899	3479	5647	26041	catalytic activity, acting on a protein
8253	1.3414e-06	4.7194e-05	55	139	5647	26041	5'-nucleotidase activity
8252	1.7463e-06	5.8767e-05	55	140	5647	26041	nucleotidase activity
16740	7.1696e-06	0.00023122	933	3824	5647	26041	transferase activity
43167	2.2142e-05	0.00068551	1121	4682	5647	26041	ion binding
1901363	7.7217e-05	0.0022987	1203	5082	5647	26041	heterocyclic compound binding
97159	8.2584e-05	0.0023674	1203	5084	5647	26041	organic cyclic compound binding
4715	0.00086455	0.023899	46	137	5647	26041	non-membrane spanning protein tyrosine kinase activity
50236	0.0011534	0.030784	11	20	5647	26041	pyridoxine:NADP 4-dehydrogenase activity
15098	0.0019286	0.048152	6	8	5647	26041	molybdate ion transmembrane transporter activity
15412	0.0019286	0.048152	6	8	5647	26041	ATPase-coupled molybdate transmembrane transporter activity

## Sheet: C3_SV_BP
GO-ID	p-value	corr p-value	x	n	X	N	Description
18108	3.3258e-30	1.3636e-27	806	2038	7411	26177	peptidyl-tyrosine phosphorylation
18212	3.3258e-30	1.3636e-27	806	2038	7411	26177	peptidyl-tyrosine modification
6468	5.5232e-28	1.5097e-25	1055	2832	7411	26177	protein phosphorylation
16310	7.1684e-24	1.4695e-21	1063	2924	7411	26177	phosphorylation
18193	1.3003e-23	2.1326e-21	817	2161	7411	26177	peptidyl-amino acid modification
6796	6.8467e-18	9.3571e-16	1094	3136	7411	26177	phosphate-containing compound metabolic process
6793	5.3327e-17	6.2469e-15	1094	3155	7411	26177	phosphorus metabolic process
10562	1.1256e-15	5.7107e-14	415	1051	7411	26177	positive regulation of phosphorus metabolic process
45860	1.1256e-15	5.7107e-14	415	1051	7411	26177	positive regulation of protein kinase activity
45937	1.1256e-15	5.7107e-14	415	1051	7411	26177	positive regulation of phosphate metabolic process
33674	1.1256e-15	5.7107e-14	415	1051	7411	26177	positive regulation of kinase activity
42327	1.1256e-15	5.7107e-14	415	1051	7411	26177	positive regulation of phosphorylation
32147	1.1256e-15	5.7107e-14	415	1051	7411	26177	activation of protein kinase activity
1934	1.1256e-15	5.7107e-14	415	1051	7411	26177	positive regulation of protein phosphorylation
186	1.6018e-15	5.7107e-14	414	1050	7411	26177	activation of MAPKK activity
71902	1.6018e-15	5.7107e-14	414	1050	7411	26177	positive regulation of protein serine/threonine kinase activity
43406	1.6018e-15	5.7107e-14	414	1050	7411	26177	positive regulation of MAP kinase activity
43410	1.6018e-15	5.7107e-14	414	1050	7411	26177	positive regulation of MAPK cascade
10647	1.6018e-15	5.7107e-14	414	1050	7411	26177	positive regulation of cell communication
23056	1.6018e-15	5.7107e-14	414	1050	7411	26177	positive regulation of signaling
48584	1.6018e-15	5.7107e-14	414	1050	7411	26177	positive regulation of response to stimulus
9967	1.6018e-15	5.7107e-14	414	1050	7411	26177	positive regulation of signal transduction
1902533	1.6018e-15	5.7107e-14	414	1050	7411	26177	positive regulation of intracellular signal transduction
43549	1.9193e-15	5.8291e-14	417	1060	7411	26177	regulation of kinase activity
45859	1.9193e-15	5.8291e-14	417	1060	7411	26177	regulation of protein kinase activity
42325	1.9193e-15	5.8291e-14	417	1060	7411	26177	regulation of phosphorylation
1932	1.9193e-15	5.8291e-14	417	1060	7411	26177	regulation of protein phosphorylation
165	3.2348e-15	9.1531e-14	414	1054	7411	26177	MAPK cascade
71900	3.2371e-15	9.1531e-14	415	1057	7411	26177	regulation of protein serine/threonine kinase activity
43405	3.8501e-15	1.0184e-13	414	1055	7411	26177	regulation of MAP kinase activity
43408	3.8501e-15	1.0184e-13	414	1055	7411	26177	regulation of MAPK cascade
23014	1.0779e-14	2.7622e-13	416	1067	7411	26177	signal transduction by protein phosphorylation
1902531	5.6148e-14	1.3952e-12	420	1089	7411	26177	regulation of intracellular signal transduction
19220	6.5158e-14	1.5266e-12	423	1099	7411	26177	regulation of phosphate metabolic process
51174	6.5158e-14	1.5266e-12	423	1099	7411	26177	regulation of phosphorus metabolic process
10646	7.765e-14	1.6326e-12	420	1091	7411	26177	regulation of cell communication
23051	7.765e-14	1.6326e-12	420	1091	7411	26177	regulation of signaling
48583	7.765e-14	1.6326e-12	420	1091	7411	26177	regulation of response to stimulus
9966	7.765e-14	1.6326e-12	420	1091	7411	26177	regulation of signal transduction
6464	1.2977e-13	2.5953e-12	1140	3384	7411	26177	cellular protein modification process
36211	1.2977e-13	2.5953e-12	1140	3384	7411	26177	protein modification process
43412	1.5108e-12	2.9496e-11	1144	3425	7411	26177	macromolecule modification
7154	1.5106e-11	2.8806e-10	456	1237	7411	26177	cell communication
35556	1.9121e-11	3.5634e-10	427	1149	7411	26177	intracellular signal transduction
23052	2.2978e-11	4.0961e-10	445	1206	7411	26177	signaling
7165	2.2978e-11	4.0961e-10	445	1206	7411	26177	signal transduction
44267	1.0326e-08	1.8015e-07	1179	3657	7411	26177	cellular protein metabolic process
51716	1.7023e-08	2.908e-07	458	1301	7411	26177	cellular response to stimulus
51247	2.4655e-08	3.8879e-07	450	1279	7411	26177	positive regulation of protein metabolic process
51347	2.4655e-08	3.8879e-07	450	1279	7411	26177	positive regulation of transferase activity
31401	2.4655e-08	3.8879e-07	450	1279	7411	26177	positive regulation of protein modification process
32270	2.4655e-08	3.8879e-07	450	1279	7411	26177	positive regulation of cellular protein metabolic process
51338	3.2778e-08	5.0713e-07	452	1288	7411	26177	regulation of transferase activity
10604	3.7189e-08	5.1686e-07	451	1286	7411	26177	positive regulation of macromolecule metabolic process
31325	3.7189e-08	5.1686e-07	451	1286	7411	26177	positive regulation of cellular metabolic process
48518	3.7189e-08	5.1686e-07	451	1286	7411	26177	positive regulation of biological process
48522	3.7189e-08	5.1686e-07	451	1286	7411	26177	positive regulation of cellular process
9893	3.7189e-08	5.1686e-07	451	1286	7411	26177	positive regulation of metabolic process
51173	3.7189e-08	5.1686e-07	451	1286	7411	26177	positive regulation of nitrogen compound metabolic process
50896	1.615e-07	2.2072e-06	465	1345	7411	26177	response to stimulus
31399	2.2693e-07	3.0505e-06	458	1326	7411	26177	regulation of protein modification process
43085	6.1316e-07	7.9809e-06	452	1317	7411	26177	positive regulation of catalytic activity
44093	6.1316e-07	7.9809e-06	452	1317	7411	26177	positive regulation of molecular function
19538	7.7949e-07	9.9872e-06	1212	3838	7411	26177	protein metabolic process
32268	3.9791e-06	5.0197e-05	462	1370	7411	26177	regulation of cellular protein metabolic process
51246	4.3353e-06	5.3862e-05	462	1371	7411	26177	regulation of protein metabolic process
50790	1.2719e-05	0.00015566	466	1397	7411	26177	regulation of catalytic activity
65009	3.9552e-05	0.00047696	471	1428	7411	26177	regulation of molecular function
44260	7.3198e-05	0.00086989	1232	3996	7411	26177	cellular macromolecule metabolic process
1901564	0.00049592	0.0058094	1244	4083	7411	26177	organonitrogen compound metabolic process
80090	0.0019416	0.022113	496	1572	7411	26177	regulation of primary metabolic process
51171	0.0019416	0.022113	496	1572	7411	26177	regulation of nitrogen compound metabolic process
31323	0.0020483	0.023008	496	1573	7411	26177	regulation of cellular metabolic process
19222	0.0021195	0.023487	497	1577	7411	26177	regulation of metabolic process
60255	0.0022776	0.024901	496	1575	7411	26177	regulation of macromolecule metabolic process

## Sheet: C3_SV_MF
GO-ID	p-value	corr p-value	x	n	X	N	Description
4713	6.4344e-30	5.5272e-27	806	2038	7387	26041	protein tyrosine kinase activity
4672	1.1702e-27	5.0261e-25	1055	2832	7387	26041	protein kinase activity
16773	2.1799e-25	6.2418e-23	1061	2887	7387	26041	phosphotransferase activity, alcohol group as acceptor
16301	2.3269e-24	4.9971e-22	1060	2901	7387	26041	kinase activity
16772	1.2787e-19	2.1968e-17	1088	3076	7387	26041	transferase activity, transferring phosphorus-containing groups
5524	1.8307e-19	2.621e-17	1161	3313	7387	26041	ATP binding
32559	2.5632e-19	3.078e-17	1161	3316	7387	26041	adenyl ribonucleotide binding
30554	2.8666e-19	3.078e-17	1161	3317	7387	26041	adenyl nucleotide binding
8144	1.0575e-18	1.0093e-16	1171	3361	7387	26041	drug binding
35639	1.066e-17	9.1569e-16	1207	3499	7387	26041	purine ribonucleoside triphosphate binding
32555	1.4543e-17	1.1357e-15	1207	3502	7387	26041	purine ribonucleotide binding
17076	1.6125e-17	1.1543e-15	1207	3503	7387	26041	purine nucleotide binding
32553	2.258e-17	1.492e-15	1210	3516	7387	26041	ribonucleotide binding
97367	2.7026e-17	1.6582e-15	1211	3521	7387	26041	carbohydrate derivative binding
4709	2.2305e-15	1.2773e-13	414	1050	7387	26041	MAP kinase kinase kinase activity
43168	4.4111e-15	2.3682e-13	1237	3658	7387	26041	anion binding
166	1.4046e-14	6.7031e-13	1242	3687	7387	26041	nucleotide binding
1901265	1.4046e-14	6.7031e-13	1242	3687	7387	26041	nucleoside phosphate binding
36094	3.7895e-14	1.7133e-12	1256	3744	7387	26041	small molecule binding
4674	3.54e-13	1.5204e-11	481	1285	7387	26041	protein serine/threonine kinase activity
140096	8.744e-12	3.5767e-10	1156	3479	7387	26041	catalytic activity, acting on a protein
43167	2.1204e-07	8.2792e-06	1471	4682	7387	26041	ion binding
16740	1.9856e-06	7.4157e-05	1205	3824	7387	26041	transferase activity
1901363	0.00040983	0.014668	1539	5082	7387	26041	heterocyclic compound binding
97159	0.00044036	0.015131	1539	5084	7387	26041	organic cyclic compound binding
4714	0.0011339	0.037462	29	61	7387	26041	transmembrane receptor protein tyrosine kinase activity

## Sheet: C2_C5_C3_common_m6A_BP
These data were used in Figure 5c.
GO-ID	p-value	corr p-value	x	n	X	N	Description
9987	7.0156e-245	0	1389	3787	4345	26644	cellular process
8152	8.253e-172	0	1429	4585	4345	26644	metabolic process
44237	4.0606e-155	0	1095	3224	4345	26644	cellular metabolic process
71704	1.0586e-150	0	1146	3489	4345	26644	organic substance metabolic process
44238	1.7861e-140	0	1103	3392	4345	26644	primary metabolic process
9058	1.1772e-137	0	457	875	4345	26644	biosynthetic process
34641	7.4939e-137	0	552	1194	4345	26644	cellular nitrogen compound metabolic process
1901576	1.4878e-129	0	435	838	4345	26644	organic substance biosynthetic process
6807	1.5666e-126	0	1029	3194	4345	26644	nitrogen compound metabolic process
44249	1.8873e-124	0	419	808	4345	26644	cellular biosynthetic process
10467	9.6411e-109	0	289	475	4345	26644	gene expression
1901566	1.3398e-99	1.413e-97	290	507	4345	26644	organonitrogen compound biosynthetic process
44271	6.592e-94	6.4196e-92	322	626	4345	26644	cellular nitrogen compound biosynthetic process
1901360	1.5476e-93	1.3995e-91	435	1013	4345	26644	organic cyclic compound metabolic process
46483	3.3169e-90	2.7995e-88	423	989	4345	26644	heterocycle metabolic process
43170	6.5005e-90	5.1435e-88	879	2896	4345	26644	macromolecule metabolic process
6725	9.634e-88	7.1745e-86	422	1000	4345	26644	cellular aromatic compound metabolic process
6139	8.8804e-83	5.9241e-81	393	924	4345	26644	nucleobase-containing compound metabolic process
71840	8.8909e-83	5.9241e-81	242	424	4345	26644	cellular component organization or biogenesis
1901564	6.195e-81	3.9214e-79	769	2495	4345	26644	organonitrogen compound metabolic process
34645	1.5068e-78	9.0838e-77	261	497	4345	26644	cellular macromolecule biosynthetic process
9059	5.157e-77	2.9676e-75	266	519	4345	26644	macromolecule biosynthetic process
16043	1.388e-72	7.6403e-71	216	383	4345	26644	cellular component organization
44260	2.0772e-67	1.0957e-65	675	2222	4345	26644	cellular macromolecule metabolic process
51234	2.914e-66	1.4757e-64	317	747	4345	26644	establishment of localization
51179	3.364e-66	1.638e-64	318	751	4345	26644	localization
6810	7.9577e-66	3.7313e-64	316	746	4345	26644	transport
43604	9.0377e-66	4.0863e-64	171	277	4345	26644	amide biosynthetic process
43043	2.4816e-65	1.0834e-63	165	262	4345	26644	peptide biosynthetic process
6518	4.0429e-65	1.7061e-63	167	268	4345	26644	peptide metabolic process
6412	1.7337e-64	7.0803e-63	163	259	4345	26644	translation
43603	2.9877e-63	1.182e-61	174	293	4345	26644	cellular amide metabolic process
44281	4.7221e-60	1.8116e-58	223	455	4345	26644	small molecule metabolic process
6996	7.897e-60	2.9405e-58	177	313	4345	26644	organelle organization
65007	2.043e-58	7.3899e-57	408	1156	4345	26644	biological regulation
90304	1.0487e-56	3.6878e-55	303	756	4345	26644	nucleic acid metabolic process
19538	1.4467e-51	4.95e-50	629	2207	4345	26644	protein metabolic process
51276	1.3368e-50	4.4536e-49	152	272	4345	26644	chromosome organization
50789	1.2876e-46	4.1797e-45	363	1076	4345	26644	regulation of biological process
50794	7.7326e-45	2.4474e-43	348	1030	4345	26644	regulation of cellular process
51716	3.1842e-41	9.8322e-40	185	422	4345	26644	cellular response to stimulus
44267	3.7616e-41	1.1339e-39	527	1872	4345	26644	cellular protein metabolic process
1901362	4.5835e-40	1.3495e-38	174	390	4345	26644	organic cyclic compound biosynthetic process
50896	7.9192e-40	2.2786e-38	190	448	4345	26644	response to stimulus
18130	4.2396e-38	1.1927e-36	168	380	4345	26644	heterocycle biosynthetic process
16070	1.3538e-37	3.7258e-36	200	499	4345	26644	RNA metabolic process
33036	3.2355e-37	8.7152e-36	101	170	4345	26644	macromolecule localization
8104	1.9876e-36	5.2422e-35	94	153	4345	26644	protein localization
45184	3.5147e-36	9.081e-35	93	151	4345	26644	establishment of protein localization
51641	6.4409e-36	1.6308e-34	86	133	4345	26644	cellular localization
19438	8.6388e-36	2.1445e-34	160	365	4345	26644	aromatic compound biosynthetic process
15031	1.3505e-35	3.2879e-34	92	150	4345	26644	protein transport
15833	2.9082e-35	6.8182e-34	92	151	4345	26644	peptide transport
42886	2.9082e-35	6.8182e-34	92	151	4345	26644	amide transport
19752	3.8377e-35	8.8337e-34	128	260	4345	26644	carboxylic acid metabolic process
71103	5.0399e-35	1.1394e-33	105	189	4345	26644	DNA conformation change
43436	1.0432e-34	2.317e-33	128	262	4345	26644	oxoacid metabolic process
6082	2.795e-34	6.1007e-33	128	264	4345	26644	organic acid metabolic process
71702	1.8482e-33	3.9658e-32	108	204	4345	26644	organic substance transport
6396	2.8583e-33	6.0309e-32	81	127	4345	26644	RNA processing
32392	4.2705e-33	8.7201e-32	91	155	4345	26644	DNA geometric change
32508	4.2705e-33	8.7201e-32	91	155	4345	26644	DNA duplex unwinding
71705	6.6491e-33	1.3361e-31	97	173	4345	26644	nitrogen compound transport
51649	2.6926e-30	5.2443e-29	76	122	4345	26644	establishment of localization in cell
46907	2.6926e-30	5.2443e-29	76	122	4345	26644	intracellular transport
19637	7.8447e-30	1.5048e-28	110	226	4345	26644	organophosphate metabolic process
34660	2.1224e-29	4.0104e-28	79	133	4345	26644	ncRNA metabolic process
70727	2.1892e-28	4.0167e-27	71	114	4345	26644	cellular macromolecule localization
34613	2.1892e-28	4.0167e-27	71	114	4345	26644	cellular protein localization
1901135	9.7596e-28	1.7651e-26	94	184	4345	26644	carbohydrate derivative metabolic process
6399	1.0442e-27	1.862e-26	71	116	4345	26644	tRNA metabolic process
6886	1.4895e-27	2.6191e-26	69	111	4345	26644	intracellular protein transport
34654	1.628e-27	2.8234e-26	133	318	4345	26644	nucleobase-containing compound biosynthetic process
55086	2.6301e-27	4.4996e-26	87	164	4345	26644	nucleobase-containing small molecule metabolic process
6520	7.822e-26	1.3203e-24	92	186	4345	26644	cellular amino acid metabolic process
7154	1.1854e-25	1.9746e-24	137	345	4345	26644	cell communication
6259	1.6089e-24	2.6452e-23	114	268	4345	26644	DNA metabolic process
65009	2.443e-24	3.9652e-23	178	517	4345	26644	regulation of molecular function
44085	4.4786e-24	7.1771e-23	72	131	4345	26644	cellular component biogenesis
90407	7.1564e-24	1.1325e-22	77	147	4345	26644	organophosphate biosynthetic process
16192	8.1152e-24	1.2684e-22	53	79	4345	26644	vesicle-mediated transport
55085	1.0086e-23	1.5571e-22	144	386	4345	26644	transmembrane transport
23052	1.4509e-23	2.1867e-22	127	322	4345	26644	signaling
7165	1.4509e-23	2.1867e-22	127	322	4345	26644	signal transduction
19222	3.1711e-23	4.723e-22	255	862	4345	26644	regulation of metabolic process
1901137	3.2804e-22	4.8291e-21	67	123	4345	26644	carbohydrate derivative biosynthetic process
60255	5.9981e-22	8.7282e-21	248	847	4345	26644	regulation of macromolecule metabolic process
80090	3.1694e-21	4.5084e-20	245	843	4345	26644	regulation of primary metabolic process
51171	3.1694e-21	4.5084e-20	245	843	4345	26644	regulation of nitrogen compound metabolic process
6753	5.4129e-21	7.6141e-20	69	134	4345	26644	nucleoside phosphate metabolic process
31323	1.8048e-20	2.5109e-19	241	835	4345	26644	regulation of cellular metabolic process
6974	1.862e-20	2.5623e-19	43	62	4345	26644	cellular response to DNA damage stimulus
9117	2.003e-20	2.7267e-19	66	127	4345	26644	nucleotide metabolic process
6811	2.3174e-20	3.1211e-19	131	362	4345	26644	ion transport
18205	2.438e-20	3.2489e-19	40	55	4345	26644	peptidyl-lysine modification
34220	4.9877e-20	6.5775e-19	125	341	4345	26644	ion transmembrane transport
16071	7.1875e-20	9.3807e-19	40	56	4345	26644	mRNA metabolic process
6281	7.9948e-20	1.0328e-18	42	61	4345	26644	DNA repair
34470	8.772e-20	1.1218e-18	47	74	4345	26644	ncRNA processing
50790	9.5574e-20	1.21e-18	157	474	4345	26644	regulation of catalytic activity
44283	2.0745e-19	2.6003e-18	64	125	4345	26644	small molecule biosynthetic process
51246	2.8033e-19	3.4794e-18	148	441	4345	26644	regulation of protein metabolic process
6508	1.3148e-18	1.616e-17	138	406	4345	26644	proteolysis
1901293	1.6794e-18	2.0443e-17	57	107	4345	26644	nucleoside phosphate biosynthetic process
30163	2.357e-18	2.8419e-17	44	70	4345	26644	protein catabolic process
6325	2.9935e-18	3.5753e-17	57	108	4345	26644	chromatin organization
32268	3.5382e-18	4.1864e-17	143	431	4345	26644	regulation of cellular protein metabolic process
33554	7.7228e-18	9.0528e-17	82	194	4345	26644	cellular response to stress
9165	1.0307e-17	1.1971e-16	55	104	4345	26644	nucleotide biosynthetic process
8033	1.503e-17	1.7298e-16	39	59	4345	26644	tRNA processing
6629	1.5231e-17	1.7372e-16	95	244	4345	26644	lipid metabolic process
44255	1.9184e-17	2.1685e-16	76	175	4345	26644	cellular lipid metabolic process
6950	2.771e-17	3.1045e-16	90	227	4345	26644	response to stress
6457	1.3555e-16	1.5054e-15	41	67	4345	26644	protein folding
35556	4.6199e-16	5.086e-15	97	263	4345	26644	intracellular signal transduction
9056	8.9166e-16	9.7313e-15	65	146	4345	26644	catabolic process
9259	1.2286e-15	1.3182e-14	50	97	4345	26644	ribonucleotide metabolic process
19693	1.2286e-15	1.3182e-14	50	97	4345	26644	ribose phosphate metabolic process
16569	1.3116e-15	1.3837e-14	37	59	4345	26644	covalent chromatin modification
16570	1.3116e-15	1.3837e-14	37	59	4345	26644	histone modification
9057	2.5751e-15	2.6943e-14	47	89	4345	26644	macromolecule catabolic process
6511	6.1762e-15	6.2056e-14	37	61	4345	26644	ubiquitin-dependent protein catabolic process
51603	6.1762e-15	6.2056e-14	37	61	4345	26644	proteolysis involved in cellular protein catabolic process
43632	6.1762e-15	6.2056e-14	37	61	4345	26644	modification-dependent macromolecule catabolic process
44257	6.1762e-15	6.2056e-14	37	61	4345	26644	cellular protein catabolic process
19941	6.1762e-15	6.2056e-14	37	61	4345	26644	modification-dependent protein catabolic process
16311	1.3613e-14	1.357e-13	47	92	4345	26644	dephosphorylation
10468	1.5658e-14	1.5487e-13	167	579	4345	26644	regulation of gene expression
6351	1.7032e-14	1.6587e-13	43	80	4345	26644	transcription, DNA-templated
97659	1.7032e-14	1.6587e-13	43	80	4345	26644	nucleic acid-templated transcription
1901575	1.8438e-14	1.7353e-13	62	143	4345	26644	organic substance catabolic process
10556	1.8504e-14	1.7353e-13	167	580	4345	26644	regulation of macromolecule biosynthetic process
31326	1.8504e-14	1.7353e-13	167	580	4345	26644	regulation of cellular biosynthetic process
2000112	1.8504e-14	1.7353e-13	167	580	4345	26644	regulation of cellular macromolecule biosynthetic process
9889	1.8504e-14	1.7353e-13	167	580	4345	26644	regulation of biosynthetic process
1901565	2.0971e-14	1.9522e-13	48	96	4345	26644	organonitrogen compound catabolic process
32774	2.3179e-14	2.1419e-13	47	93	4345	26644	RNA biosynthetic process
22613	3.4402e-14	3.1193e-13	31	47	4345	26644	ribonucleoprotein complex biogenesis
9451	3.4402e-14	3.1193e-13	31	47	4345	26644	RNA modification
5975	3.4494e-14	3.1193e-13	66	159	4345	26644	carbohydrate metabolic process
72521	5.2662e-14	4.7284e-13	37	64	4345	26644	purine-containing compound metabolic process
22607	8.0352e-14	7.1137e-13	45	89	4345	26644	cellular component assembly
43933	8.0352e-14	7.1137e-13	45	89	4345	26644	protein-containing complex subunit organization
6163	8.6191e-14	7.5776e-13	35	59	4345	26644	purine nucleotide metabolic process
6400	9.4131e-14	8.2186e-13	27	38	4345	26644	tRNA modification
6091	9.6715e-14	8.3864e-13	51	109	4345	26644	generation of precursor metabolites and energy
9260	1.0537e-13	9.0138e-13	41	77	4345	26644	ribonucleotide biosynthetic process
46390	1.0537e-13	9.0138e-13	41	77	4345	26644	ribose phosphate biosynthetic process
46394	1.0739e-13	9.0639e-13	47	96	4345	26644	carboxylic acid biosynthetic process
16053	1.0739e-13	9.0639e-13	47	96	4345	26644	organic acid biosynthetic process
7264	1.554e-13	1.3029e-12	34	57	4345	26644	small GTPase mediated signal transduction
413	2.1975e-13	1.8183e-12	25	34	4345	26644	protein peptidyl-prolyl isomerization
18208	2.1975e-13	1.8183e-12	25	34	4345	26644	peptidyl-proline modification
46034	2.3859e-13	1.9614e-12	29	44	4345	26644	ATP metabolic process
9150	2.7957e-13	2.2835e-12	33	55	4345	26644	purine ribonucleotide metabolic process
43543	3.2227e-13	2.6154e-12	24	32	4345	26644	protein acylation
10608	3.3124e-13	2.671e-12	68	173	4345	26644	posttranscriptional regulation of gene expression
65003	5.1905e-13	4.159e-12	42	83	4345	26644	protein-containing complex assembly
51336	7.2377e-13	5.7629e-12	47	100	4345	26644	regulation of hydrolase activity
6417	8.1051e-13	6.3733e-12	67	172	4345	26644	regulation of translation
34248	8.1051e-13	6.3733e-12	67	172	4345	26644	regulation of cellular amide metabolic process
90503	9.2567e-13	7.234e-12	20	24	4345	26644	RNA phosphodiester bond hydrolysis, exonucleolytic
43085	1.0881e-12	8.3992e-12	114	366	4345	26644	positive regulation of catalytic activity
44093	1.0881e-12	8.3992e-12	114	366	4345	26644	positive regulation of molecular function
16573	1.4923e-12	1.1179e-11	23	31	4345	26644	histone acetylation
6473	1.4923e-12	1.1179e-11	23	31	4345	26644	protein acetylation
6475	1.4923e-12	1.1179e-11	23	31	4345	26644	internal protein amino acid acetylation
18393	1.4923e-12	1.1179e-11	23	31	4345	26644	internal peptidyl-lysine acetylation
18394	1.4923e-12	1.1179e-11	23	31	4345	26644	peptidyl-lysine acetylation
44265	1.9658e-12	1.4639e-11	39	76	4345	26644	cellular macromolecule catabolic process
42254	2.2568e-12	1.6708e-11	28	44	4345	26644	ribosome biogenesis
6164	2.7978e-12	2.0593e-11	26	39	4345	26644	purine nucleotide biosynthetic process
6413	2.9879e-12	2.1865e-11	21	27	4345	26644	translational initiation
44248	6.5386e-12	4.7574e-11	49	112	4345	26644	cellular catabolic process
9152	7.7009e-12	5.571e-11	24	35	4345	26644	purine ribonucleotide biosynthetic process
6418	7.9269e-12	5.7019e-11	32	57	4345	26644	tRNA aminoacylation for protein translation
72522	8.8846e-12	6.3548e-11	27	43	4345	26644	purine-containing compound biosynthetic process
43038	1.4915e-11	1.0549e-10	32	58	4345	26644	amino acid activation
43039	1.4915e-11	1.0549e-10	32	58	4345	26644	tRNA aminoacylation
55114	1.706e-11	1.1999e-10	211	838	4345	26644	oxidation-reduction process
70085	1.9514e-11	1.3649e-10	24	36	4345	26644	glycosylation
6812	2.1063e-11	1.4652e-10	65	175	4345	26644	cation transport
43414	2.5212e-11	1.7442e-10	29	50	4345	26644	macromolecule methylation
9141	4.6773e-11	3.2182e-10	20	27	4345	26644	nucleoside triphosphate metabolic process
8610	5.0995e-11	3.4897e-10	31	57	4345	26644	lipid biosynthetic process
98655	7.4957e-11	5.1019e-10	59	156	4345	26644	cation transmembrane transport
17144	1.412e-10	9.559e-10	33	65	4345	26644	drug metabolic process
9142	2.1391e-10	1.4404e-09	19	26	4345	26644	nucleoside triphosphate biosynthetic process
31399	3.1908e-10	2.1373e-09	106	361	4345	26644	regulation of protein modification process
6364	3.2682e-10	2.1776e-09	22	34	4345	26644	rRNA processing
9123	3.9595e-10	2.6245e-09	33	67	4345	26644	nucleoside monophosphate metabolic process
90116	4.5529e-10	2.9711e-09	17	22	4345	26644	C-5 methylation of cytosine
32776	4.5529e-10	2.9711e-09	17	22	4345	26644	DNA methylation on cytosine
30488	4.5529e-10	2.9711e-09	17	22	4345	26644	tRNA methylation
1902600	6.8547e-10	4.4503e-09	38	85	4345	26644	proton transmembrane transport
1901605	1.0355e-09	6.6885e-09	38	86	4345	26644	alpha-amino acid metabolic process
65008	1.1173e-09	7.18e-09	26	47	4345	26644	regulation of biological quality
9144	1.4781e-09	9.1728e-09	17	23	4345	26644	purine nucleoside triphosphate metabolic process
9145	1.4781e-09	9.1728e-09	17	23	4345	26644	purine nucleoside triphosphate biosynthetic process
9199	1.4781e-09	9.1728e-09	17	23	4345	26644	ribonucleoside triphosphate metabolic process
9201	1.4781e-09	9.1728e-09	17	23	4345	26644	ribonucleoside triphosphate biosynthetic process
9205	1.4781e-09	9.1728e-09	17	23	4345	26644	purine ribonucleoside triphosphate metabolic process
9206	1.4781e-09	9.1728e-09	17	23	4345	26644	purine ribonucleoside triphosphate biosynthetic process
18022	1.4781e-09	9.1728e-09	17	23	4345	26644	peptidyl-lysine methylation
16072	1.6168e-09	9.985e-09	22	36	4345	26644	rRNA metabolic process
6644	1.7339e-09	1.0656e-08	44	109	4345	26644	phospholipid metabolic process
98660	2.0479e-09	1.2525e-08	52	140	4345	26644	inorganic ion transmembrane transport
8213	2.2826e-09	1.3827e-08	20	31	4345	26644	protein alkylation
6479	2.2826e-09	1.3827e-08	20	31	4345	26644	protein methylation
1510	2.6557e-09	1.601e-08	18	26	4345	26644	RNA methylation
44262	3.1157e-09	1.8694e-08	32	68	4345	26644	cellular carbohydrate metabolic process
6305	3.9466e-09	2.3348e-08	19	29	4345	26644	DNA alkylation
6306	3.9466e-09	2.3348e-08	19	29	4345	26644	DNA methylation
44728	3.9466e-09	2.3348e-08	19	29	4345	26644	DNA methylation or demethylation
51726	4.3823e-09	2.5805e-08	61	179	4345	26644	regulation of cell cycle
9124	4.814e-09	2.8215e-08	29	59	4345	26644	nucleoside monophosphate biosynthetic process
22900	5.2253e-09	3.0485e-08	34	76	4345	26644	electron transport chain
6754	6.7452e-09	3.8815e-08	16	22	4345	26644	ATP biosynthetic process
15985	6.7452e-09	3.8815e-08	16	22	4345	26644	energy coupled proton transport, down electrochemical gradient
15986	6.7452e-09	3.8815e-08	16	22	4345	26644	ATP synthesis coupled proton transport
8652	7.6213e-09	4.3659e-08	32	70	4345	26644	cellular amino acid biosynthetic process
9156	8.9977e-09	5.1311e-08	28	57	4345	26644	ribonucleoside monophosphate biosynthetic process
6304	9.1097e-09	5.1717e-08	19	30	4345	26644	DNA modification
51186	1.0142e-08	5.7318e-08	27	54	4345	26644	cofactor metabolic process
98662	1.0689e-08	6.0146e-08	49	134	4345	26644	inorganic cation transmembrane transport
18195	1.1362e-08	6.365e-08	17	25	4345	26644	peptidyl-arginine modification
43412	1.1448e-08	6.3848e-08	340	1577	4345	26644	macromolecule modification
32940	1.3187e-08	7.2584e-08	10	10	4345	26644	secretion by cell
140352	1.3187e-08	7.2584e-08	10	10	4345	26644	export from cell
46903	1.3187e-08	7.2584e-08	10	10	4345	26644	secretion
35246	1.4653e-08	7.9814e-08	14	18	4345	26644	peptidyl-arginine N-methylation
18216	1.4653e-08	7.9814e-08	14	18	4345	26644	peptidyl-arginine methylation
9161	1.4689e-08	7.9814e-08	28	58	4345	26644	ribonucleoside monophosphate metabolic process
51188	2.1032e-08	1.1379e-07	25	49	4345	26644	cofactor biosynthetic process
10604	2.2791e-08	1.2022e-07	94	332	4345	26644	positive regulation of macromolecule metabolic process
31325	2.2791e-08	1.2022e-07	94	332	4345	26644	positive regulation of cellular metabolic process
48518	2.2791e-08	1.2022e-07	94	332	4345	26644	positive regulation of biological process
48522	2.2791e-08	1.2022e-07	94	332	4345	26644	positive regulation of cellular process
9893	2.2791e-08	1.2022e-07	94	332	4345	26644	positive regulation of metabolic process
51173	2.2791e-08	1.2022e-07	94	332	4345	26644	positive regulation of nitrogen compound metabolic process
154	3.0297e-08	1.5849e-07	15	21	4345	26644	rRNA modification
31167	3.0297e-08	1.5849e-07	15	21	4345	26644	rRNA methylation
97502	3.5704e-08	1.8602e-07	18	29	4345	26644	mannosylation
6470	4.4042e-08	2.2851e-07	27	57	4345	26644	protein dephosphorylation
7017	4.5038e-08	2.3273e-07	22	41	4345	26644	microtubule-based process
80009	4.7257e-08	2.4221e-07	14	19	4345	26644	mRNA methylation
16556	4.7257e-08	2.4221e-07	14	19	4345	26644	mRNA modification
51338	6.4214e-08	3.278e-07	93	334	4345	26644	regulation of transferase activity
6650	6.6831e-08	3.3843e-07	36	90	4345	26644	glycerophospholipid metabolic process
46486	6.6831e-08	3.3843e-07	36	90	4345	26644	glycerolipid metabolic process
72527	6.9608e-08	3.5109e-07	27	58	4345	26644	pyrimidine-containing compound metabolic process
6887	8.1003e-08	4.0694e-07	9	9	4345	26644	exocytosis
72528	8.2187e-08	4.1126e-07	26	55	4345	26644	pyrimidine-containing compound biosynthetic process
51345	8.5444e-08	4.2587e-07	20	36	4345	26644	positive regulation of hydrolase activity
51247	9.0992e-08	4.4649e-07	91	327	4345	26644	positive regulation of protein metabolic process
51347	9.0992e-08	4.4649e-07	91	327	4345	26644	positive regulation of transferase activity
31401	9.0992e-08	4.4649e-07	91	327	4345	26644	positive regulation of protein modification process
32270	9.0992e-08	4.4649e-07	91	327	4345	26644	positive regulation of cellular protein metabolic process
19220	1.12e-07	5.4537e-07	68	224	4345	26644	regulation of phosphate metabolic process
51174	1.12e-07	5.4537e-07	68	224	4345	26644	regulation of phosphorus metabolic process
43087	1.5739e-07	7.6345e-07	20	37	4345	26644	regulation of GTPase activity
30258	1.6644e-07	8.0167e-07	35	89	4345	26644	lipid modification
32787	1.6654e-07	8.0167e-07	27	60	4345	26644	monocarboxylic acid metabolic process
6481	1.9698e-07	9.4103e-07	15	23	4345	26644	C-terminal protein methylation
18410	1.9698e-07	9.4103e-07	15	23	4345	26644	C-terminal protein amino acid modification
43547	2.9442e-07	1.4013e-06	19	35	4345	26644	positive regulation of GTPase activity
6793	3.254e-07	1.5429e-06	308	1454	4345	26644	phosphorus metabolic process
15672	3.5969e-07	1.6991e-06	42	119	4345	26644	monovalent inorganic cation transport
43687	4.914e-07	2.2986e-06	32	81	4345	26644	post-translational protein modification
46834	4.914e-07	2.2986e-06	32	81	4345	26644	lipid phosphorylation
51640	4.9748e-07	2.2986e-06	8	8	4345	26644	organelle localization
140056	4.9748e-07	2.2986e-06	8	8	4345	26644	organelle localization by membrane tethering
48278	4.9748e-07	2.2986e-06	8	8	4345	26644	vesicle docking
22406	4.9748e-07	2.2986e-06	8	8	4345	26644	membrane docking
6464	5.3041e-07	2.433e-06	323	1543	4345	26644	cellular protein modification process
36211	5.3041e-07	2.433e-06	323	1543	4345	26644	protein modification process
10646	7.0033e-07	3.1665e-06	59	194	4345	26644	regulation of cell communication
23051	7.0033e-07	3.1665e-06	59	194	4345	26644	regulation of signaling
48583	7.0033e-07	3.1665e-06	59	194	4345	26644	regulation of response to stimulus
9966	7.0033e-07	3.1665e-06	59	194	4345	26644	regulation of signal transduction
46488	7.2191e-07	3.2524e-06	33	86	4345	26644	phosphatidylinositol metabolic process
6352	7.9511e-07	3.5444e-06	14	22	4345	26644	DNA-templated transcription, initiation
6913	7.9511e-07	3.5444e-06	14	22	4345	26644	nucleocytoplasmic transport
51169	7.9511e-07	3.5444e-06	14	22	4345	26644	nuclear transport
10605	9.4428e-07	4.1799e-06	55	178	4345	26644	negative regulation of macromolecule metabolic process
9892	9.4428e-07	4.1799e-06	55	178	4345	26644	negative regulation of metabolic process
8380	1.5373e-06	6.7811e-06	11	15	4345	26644	RNA splicing
51056	1.5571e-06	6.8447e-06	19	38	4345	26644	regulation of small GTPase mediated signal transduction
7010	1.7255e-06	7.5589e-06	14	23	4345	26644	cytoskeleton organization
6220	1.9595e-06	8.5544e-06	23	52	4345	26644	pyrimidine nucleotide metabolic process
48519	2.0383e-06	8.8679e-06	55	182	4345	26644	negative regulation of biological process
1904029	2.2781e-06	9.8772e-06	51	165	4345	26644	regulation of cyclin-dependent protein kinase activity
9069	2.3345e-06	1.0087e-05	10	13	4345	26644	serine family amino acid metabolic process
1902531	2.4989e-06	1.076e-05	57	192	4345	26644	regulation of intracellular signal transduction
6796	2.5681e-06	1.1021e-05	299	1438	4345	26644	phosphate-containing compound metabolic process
46854	2.9238e-06	1.2505e-05	30	79	4345	26644	phosphatidylinositol phosphorylation
9081	3.2462e-06	1.3838e-05	9	11	4345	26644	branched-chain amino acid metabolic process
1901607	3.4337e-06	1.4587e-05	24	57	4345	26644	alpha-amino acid biosynthetic process
31324	3.4754e-06	1.4715e-05	53	176	4345	26644	negative regulation of cellular metabolic process
19219	3.5352e-06	1.4918e-05	103	412	4345	26644	regulation of nucleobase-containing compound metabolic process
6221	3.6275e-06	1.5257e-05	22	50	4345	26644	pyrimidine nucleotide biosynthetic process
34622	5.4356e-06	2.2786e-05	20	44	4345	26644	cellular protein-containing complex assembly
51252	5.5322e-06	2.282e-05	102	411	4345	26644	regulation of RNA metabolic process
6355	5.5322e-06	2.282e-05	102	411	4345	26644	regulation of transcription, DNA-templated
2001141	5.5322e-06	2.282e-05	102	411	4345	26644	regulation of RNA biosynthetic process
1903506	5.5322e-06	2.282e-05	102	411	4345	26644	regulation of nucleic acid-templated transcription
42592	5.5337e-06	2.282e-05	17	34	4345	26644	homeostatic process
9073	5.6554e-06	2.3246e-05	12	19	4345	26644	aromatic amino acid family biosynthetic process
51172	6.5438e-06	2.6811e-05	52	175	4345	26644	negative regulation of nitrogen compound metabolic process
6486	6.967e-06	2.827e-05	10	14	4345	26644	protein glycosylation
43413	6.967e-06	2.827e-05	10	14	4345	26644	macromolecule glycosylation
9101	6.967e-06	2.827e-05	10	14	4345	26644	glycoprotein biosynthetic process
48523	7.1831e-06	2.9054e-05	53	180	4345	26644	negative regulation of cellular process
9108	1.0454e-05	4.2149e-05	16	32	4345	26644	coenzyme biosynthetic process
6414	1.1089e-05	4.4286e-05	9	12	4345	26644	translational elongation
9127	1.1089e-05	4.4286e-05	9	12	4345	26644	purine nucleoside monophosphate biosynthetic process
9168	1.1089e-05	4.4286e-05	9	12	4345	26644	purine ribonucleoside monophosphate biosynthetic process
46835	1.242e-05	4.9447e-05	20	46	4345	26644	carbohydrate phosphorylation
16567	1.2877e-05	5.0787e-05	46	152	4345	26644	protein ubiquitination
70647	1.2877e-05	5.0787e-05	46	152	4345	26644	protein modification by small protein conjugation or removal
32446	1.2877e-05	5.0787e-05	46	152	4345	26644	protein modification by small protein conjugation
6732	1.4666e-05	5.766e-05	17	36	4345	26644	coenzyme metabolic process
8654	1.7222e-05	6.7502e-05	16	33	4345	26644	phospholipid biosynthetic process
9100	1.7827e-05	6.9656e-05	10	15	4345	26644	glycoprotein metabolic process
6544	1.8754e-05	7.2122e-05	6	6	4345	26644	glycine metabolic process
6904	1.8754e-05	7.2122e-05	6	6	4345	26644	vesicle docking involved in exocytosis
140029	1.8754e-05	7.2122e-05	6	6	4345	26644	exocytic process
42133	1.8754e-05	7.2122e-05	6	6	4345	26644	neurotransmitter metabolic process
1505	1.8754e-05	7.2122e-05	6	6	4345	26644	regulation of neurotransmitter levels
6446	1.88e-05	7.2122e-05	41	132	4345	26644	regulation of translational initiation
16051	2.2148e-05	8.4709e-05	11	18	4345	26644	carbohydrate biosynthetic process
71900	2.9295e-05	0.00011171	54	193	4345	26644	regulation of protein serine/threonine kinase activity
9126	3.0787e-05	0.00011669	9	13	4345	26644	purine nucleoside monophosphate metabolic process
9167	3.0787e-05	0.00011669	9	13	4345	26644	purine ribonucleoside monophosphate metabolic process
6790	3.5335e-05	0.00013353	17	38	4345	26644	sulfur compound metabolic process
35303	3.7503e-05	0.00013821	14	28	4345	26644	regulation of dephosphorylation
35304	3.7503e-05	0.00013821	14	28	4345	26644	regulation of protein dephosphorylation
43666	3.7503e-05	0.00013821	14	28	4345	26644	regulation of phosphoprotein phosphatase activity
10921	3.7503e-05	0.00013821	14	28	4345	26644	regulation of phosphatase activity
10562	3.7772e-05	0.00013821	53	190	4345	26644	positive regulation of phosphorus metabolic process
45860	3.7772e-05	0.00013821	53	190	4345	26644	positive regulation of protein kinase activity
45937	3.7772e-05	0.00013821	53	190	4345	26644	positive regulation of phosphate metabolic process
33674	3.7772e-05	0.00013821	53	190	4345	26644	positive regulation of kinase activity
42327	3.7772e-05	0.00013821	53	190	4345	26644	positive regulation of phosphorylation
32147	3.7772e-05	0.00013821	53	190	4345	26644	activation of protein kinase activity
1934	3.7772e-05	0.00013821	53	190	4345	26644	positive regulation of protein phosphorylation
35335	4.1877e-05	0.00015278	13	25	4345	26644	peptidyl-tyrosine dephosphorylation
9116	4.4824e-05	0.0001626	11	19	4345	26644	nucleoside metabolic process
1901657	4.4824e-05	0.0001626	11	19	4345	26644	glycosyl compound metabolic process
43549	4.6461e-05	0.00016663	54	196	4345	26644	regulation of kinase activity
45859	4.6461e-05	0.00016663	54	196	4345	26644	regulation of protein kinase activity
42325	4.6461e-05	0.00016663	54	196	4345	26644	regulation of phosphorylation
1932	4.6461e-05	0.00016663	54	196	4345	26644	regulation of protein phosphorylation
9129	6.1947e-05	0.00021968	18	43	4345	26644	pyrimidine nucleoside monophosphate metabolic process
9130	6.1947e-05	0.00021968	18	43	4345	26644	pyrimidine nucleoside monophosphate biosynthetic process
9218	6.1947e-05	0.00021968	18	43	4345	26644	pyrimidine ribonucleotide metabolic process
9220	6.1947e-05	0.00021968	18	43	4345	26644	pyrimidine ribonucleotide biosynthetic process
10629	7.3662e-05	0.00026049	9	14	4345	26644	negative regulation of gene expression
51248	7.951e-05	0.00027865	47	167	4345	26644	negative regulation of protein metabolic process
32269	7.951e-05	0.00027865	47	167	4345	26644	negative regulation of cellular protein metabolic process
9132	7.9676e-05	0.00027865	12	23	4345	26644	nucleoside diphosphate metabolic process
19725	7.9676e-05	0.00027865	12	23	4345	26644	cellular homeostasis
34404	8.0897e-05	0.00028214	7	9	4345	26644	nucleobase-containing small molecule biosynthetic process
6397	8.4051e-05	0.00029153	10	17	4345	26644	mRNA processing
9225	8.4051e-05	0.00029153	10	17	4345	26644	nucleotide-sugar metabolic process
72330	8.4905e-05	0.00029369	11	20	4345	26644	monocarboxylic acid biosynthetic process
46035	9.8731e-05	0.00033966	16	37	4345	26644	CMP metabolic process
9224	9.8731e-05	0.00033966	16	37	4345	26644	CMP biosynthetic process
71806	0.00011295	0.00038233	6	7	4345	26644	protein transmembrane transport
226	0.00011295	0.00038233	6	7	4345	26644	microtubule cytoskeleton organization
9082	0.00011295	0.00038233	6	7	4345	26644	branched-chain amino acid biosynthetic process
9163	0.00011295	0.00038233	6	7	4345	26644	nucleoside biosynthetic process
1901659	0.00011295	0.00038233	6	7	4345	26644	glycosyl compound biosynthetic process
42455	0.00011295	0.00038233	6	7	4345	26644	ribonucleoside biosynthetic process
6302	0.00011511	0.00038861	5	5	4345	26644	double-strand break repair
6289	0.00013205	0.0004446	8	12	4345	26644	nucleotide-excision repair
15980	0.00015202	0.00051048	11	21	4345	26644	energy derivation by oxidation of organic compounds
31400	0.00015523	0.00051989	40	139	4345	26644	negative regulation of protein modification process
6490	0.00015742	0.00052034	9	15	4345	26644	oligosaccharide-lipid intermediate biosynthetic process
6575	0.00015742	0.00052034	9	15	4345	26644	cellular modified amino acid metabolic process
97359	0.00015742	0.00052034	9	15	4345	26644	UDP-glucosylation
36065	0.00015742	0.00052034	9	15	4345	26644	fucosylation
6011	0.00015742	0.00052034	9	15	4345	26644	UDP-glucose metabolic process
45333	0.00016143	0.00053207	10	18	4345	26644	cellular respiration
9173	0.00016223	0.00053207	17	42	4345	26644	pyrimidine ribonucleoside monophosphate metabolic process
9174	0.00016223	0.00053207	17	42	4345	26644	pyrimidine ribonucleoside monophosphate biosynthetic process
43086	0.00017161	0.00055995	47	172	4345	26644	negative regulation of catalytic activity
44092	0.00017161	0.00055995	47	172	4345	26644	negative regulation of molecular function
79	0.00020862	0.00067895	16	39	4345	26644	regulation of cyclin-dependent protein serine/threonine kinase activity
6816	0.00023143	0.00074935	7	10	4345	26644	calcium ion transport
70588	0.00023143	0.00074935	7	10	4345	26644	calcium ion transmembrane transport
32259	0.00026535	0.00085696	47	175	4345	26644	methylation
51348	0.00028053	0.0009037	39	138	4345	26644	negative regulation of transferase activity
10558	0.00029406	0.00093773	8	13	4345	26644	negative regulation of macromolecule biosynthetic process
31327	0.00029406	0.00093773	8	13	4345	26644	negative regulation of cellular biosynthetic process
2000113	0.00029406	0.00093773	8	13	4345	26644	negative regulation of cellular macromolecule biosynthetic process
9890	0.00029406	0.00093773	8	13	4345	26644	negative regulation of biosynthetic process
6165	0.00030766	0.00097376	9	16	4345	26644	nucleoside diphosphate phosphorylation
46939	0.00030766	0.00097376	9	16	4345	26644	nucleotide phosphorylation
6090	0.00030766	0.00097376	9	16	4345	26644	pyruvate metabolic process
6260	0.00033508	0.0010579	29	94	4345	26644	DNA replication
30001	0.00037545	0.0011824	24	73	4345	26644	metal ion transport
22904	0.00038892	0.0012188	6	8	4345	26644	respiratory electron transport chain
7031	0.00038892	0.0012188	6	8	4345	26644	peroxisome organization
7018	0.00043067	0.0013463	13	30	4345	26644	microtubule-based movement
6333	0.00043936	0.00137	18	49	4345	26644	chromatin assembly or disassembly
9072	0.00049239	0.0015133	14	34	4345	26644	aromatic amino acid family metabolic process
7049	0.00049708	0.0015133	10	20	4345	26644	cell cycle
51438	0.00049846	0.0015133	38	137	4345	26644	regulation of ubiquitin-protein transferase activity
51443	0.00049846	0.0015133	38	137	4345	26644	positive regulation of ubiquitin-protein transferase activity
51444	0.00049846	0.0015133	38	137	4345	26644	negative regulation of ubiquitin-protein transferase activity
31396	0.00049846	0.0015133	38	137	4345	26644	regulation of protein ubiquitination
31397	0.00049846	0.0015133	38	137	4345	26644	negative regulation of protein ubiquitination
31398	0.00049846	0.0015133	38	137	4345	26644	positive regulation of protein ubiquitination
1903321	0.00049846	0.0015133	38	137	4345	26644	negative regulation of protein modification by small protein conjugation or removal
1903320	0.00049846	0.0015133	38	137	4345	26644	regulation of protein modification by small protein conjugation or removal
1903322	0.00049846	0.0015133	38	137	4345	26644	positive regulation of protein modification by small protein conjugation or removal
6633	0.00054648	0.0016551	7	11	4345	26644	fatty acid biosynthetic process
98732	0.00055923	0.0016897	9	17	4345	26644	macromolecule deacylation
33013	0.00058793	0.0017596	8	14	4345	26644	tetrapyrrole metabolic process
33014	0.00058793	0.0017596	8	14	4345	26644	tetrapyrrole biosynthetic process
19318	0.00058793	0.0017596	8	14	4345	26644	hexose metabolic process
42398	0.00058793	0.0017596	8	14	4345	26644	cellular modified amino acid biosynthetic process
278	0.00059689	0.0017739	5	6	4345	26644	mitotic cell cycle
9309	0.00059689	0.0017739	5	6	4345	26644	amine biosynthetic process
42401	0.00059689	0.0017739	5	6	4345	26644	cellular biogenic amine biosynthetic process
5984	0.00070641	0.0020895	4	4	4345	26644	disaccharide metabolic process
5991	0.00070641	0.0020895	4	4	4345	26644	trehalose metabolic process
32872	0.00078902	0.0022051	35	126	4345	26644	regulation of stress-activated MAPK cascade
32874	0.00078902	0.0022051	35	126	4345	26644	positive regulation of stress-activated MAPK cascade
185	0.00078902	0.0022051	35	126	4345	26644	activation of MAPKKK activity
187	0.00078902	0.0022051	35	126	4345	26644	activation of MAPK activity
51403	0.00078902	0.0022051	35	126	4345	26644	stress-activated MAPK cascade
80135	0.00078902	0.0022051	35	126	4345	26644	regulation of cellular response to stress
80134	0.00078902	0.0022051	35	126	4345	26644	regulation of response to stress
31098	0.00078902	0.0022051	35	126	4345	26644	stress-activated protein kinase signaling cascade
43506	0.00078902	0.0022051	35	126	4345	26644	regulation of JUN kinase activity
43507	0.00078902	0.0022051	35	126	4345	26644	positive regulation of JUN kinase activity
43555	0.00078902	0.0022051	35	126	4345	26644	regulation of translation in response to stress
43558	0.00078902	0.0022051	35	126	4345	26644	regulation of translational initiation in response to stress
70302	0.00078902	0.0022051	35	126	4345	26644	regulation of stress-activated protein kinase signaling cascade
70304	0.00078902	0.0022051	35	126	4345	26644	positive regulation of stress-activated protein kinase signaling cascade
10998	0.00078902	0.0022051	35	126	4345	26644	regulation of translational initiation by eIF2 alpha phosphorylation
7167	0.00078902	0.0022051	35	126	4345	26644	enzyme linked receptor protein signaling pathway
7178	0.00078902	0.0022051	35	126	4345	26644	transmembrane receptor protein serine/threonine kinase signaling pathway
7254	0.00078902	0.0022051	35	126	4345	26644	JNK cascade
7256	0.00078902	0.0022051	35	126	4345	26644	activation of JNKK activity
7257	0.00078902	0.0022051	35	126	4345	26644	activation of JUN kinase activity
7258	0.00078902	0.0022051	35	126	4345	26644	JUN phosphorylation
38061	0.00078902	0.0022051	35	126	4345	26644	NIK/NF-kappaB signaling
46328	0.00078902	0.0022051	35	126	4345	26644	regulation of JNK cascade
46330	0.00078902	0.0022051	35	126	4345	26644	positive regulation of JNK cascade
1904031	0.00078902	0.0022051	35	126	4345	26644	positive regulation of cyclin-dependent protein kinase activity
6928	0.00090625	0.0025271	13	32	4345	26644	movement of cell or subcellular component
7166	0.00092095	0.0025625	35	127	4345	26644	cell surface receptor signaling pathway
6266	0.00095703	0.0026512	9	18	4345	26644	DNA ligation
45454	0.00095703	0.0026512	9	18	4345	26644	cell redox homeostasis
9119	0.001005	0.0027608	6	9	4345	26644	ribonucleoside metabolic process
1990748	0.0010097	0.0027608	15	40	4345	26644	cellular detoxification
98754	0.0010097	0.0027608	15	40	4345	26644	detoxification
98869	0.0010097	0.0027608	15	40	4345	26644	cellular oxidant detoxification
97237	0.0010097	0.0027608	15	40	4345	26644	cellular response to toxic substance
9636	0.0010097	0.0027608	15	40	4345	26644	response to toxic substance
6757	0.0010799	0.0029276	8	15	4345	26644	ATP generation from ADP
46031	0.0010799	0.0029276	8	15	4345	26644	ADP metabolic process
5996	0.0010799	0.0029276	8	15	4345	26644	monosaccharide metabolic process
6096	0.0010799	0.0029276	8	15	4345	26644	glycolytic process
6261	0.0011267	0.0030413	7	12	4345	26644	DNA-dependent DNA replication
70838	0.0011267	0.0030413	7	12	4345	26644	divalent metal ion transport
46578	0.0012704	0.0034218	10	22	4345	26644	regulation of Ras protein signal transduction
23014	0.0013829	0.003717	44	173	4345	26644	signal transduction by protein phosphorylation
33365	0.0015565	0.0041747	9	19	4345	26644	protein localization to organelle
6323	0.0016653	0.0044571	12	30	4345	26644	DNA packaging
90305	0.001671	0.0044631	64	275	4345	26644	nucleic acid phosphodiester bond hydrolysis
6631	0.0017579	0.0046853	13	34	4345	26644	fatty acid metabolic process
6820	0.0017933	0.0047456	15	42	4345	26644	anion transport
375	0.0018068	0.0047456	5	7	4345	26644	RNA splicing, via transesterification reactions
377	0.0018068	0.0047456	5	7	4345	26644	RNA splicing, via transesterification reactions with bulged adenosine as nucleophile
398	0.0018068	0.0047456	5	7	4345	26644	mRNA splicing, via spliceosome
6563	0.0018068	0.0047456	5	7	4345	26644	L-serine metabolic process
42773	0.0018068	0.0047456	5	7	4345	26644	ATP synthesis coupled electron transport
6119	0.0018068	0.0047456	5	7	4345	26644	oxidative phosphorylation
16575	0.0018522	0.0047758	8	16	4345	26644	histone deacetylation
6476	0.0018522	0.0047758	8	16	4345	26644	protein deacetylation
35601	0.0018522	0.0047758	8	16	4345	26644	protein deacylation
72511	0.0018522	0.0047758	8	16	4345	26644	divalent inorganic cation transport
9135	0.0018522	0.0047758	8	16	4345	26644	purine nucleoside diphosphate metabolic process
9179	0.0018522	0.0047758	8	16	4345	26644	purine ribonucleoside diphosphate metabolic process
9185	0.0018522	0.0047758	8	16	4345	26644	ribonucleoside diphosphate metabolic process
46474	0.0018522	0.0047758	8	16	4345	26644	glycerophospholipid biosynthetic process
45017	0.0018522	0.0047758	8	16	4345	26644	glycerolipid biosynthetic process
165	0.0021424	0.0055127	40	157	4345	26644	MAPK cascade
9112	0.0021653	0.0055603	6	10	4345	26644	nucleobase metabolic process
70887	0.0023442	0.0060076	15	43	4345	26644	cellular response to chemical stimulus
7186	0.0028169	0.0072045	10	24	4345	26644	G protein-coupled receptor signaling pathway
6188	0.0030716	0.00767	4	5	4345	26644	IMP biosynthetic process
22618	0.0030716	0.00767	4	5	4345	26644	ribonucleoprotein complex assembly
71826	0.0030716	0.00767	4	5	4345	26644	ribonucleoprotein complex subunit organization
9147	0.0030716	0.00767	4	5	4345	26644	pyrimidine nucleoside triphosphate metabolic process
46040	0.0030716	0.00767	4	5	4345	26644	IMP metabolic process
9219	0.0030716	0.00767	4	5	4345	26644	pyrimidine deoxyribonucleotide metabolic process
9262	0.0030716	0.00767	4	5	4345	26644	deoxyribonucleotide metabolic process
46129	0.0030716	0.00767	4	5	4345	26644	purine ribonucleoside biosynthetic process
9311	0.0030716	0.00767	4	5	4345	26644	oligosaccharide metabolic process
9394	0.0030716	0.00767	4	5	4345	26644	2'-deoxyribonucleotide metabolic process
19692	0.0030716	0.00767	4	5	4345	26644	deoxyribose phosphate metabolic process
42451	0.0030716	0.00767	4	5	4345	26644	purine nucleoside biosynthetic process
6766	0.0036083	0.0089746	7	14	4345	26644	vitamin metabolic process
6767	0.0036083	0.0089746	7	14	4345	26644	water-soluble vitamin metabolic process
44272	0.0040164	0.0099506	10	25	4345	26644	sulfur compound biosynthetic process
16052	0.0040164	0.0099506	10	25	4345	26644	carbohydrate catabolic process
48193	0.0041078	0.01005	6	11	4345	26644	Golgi vesicle transport
8202	0.0041698	0.01005	5	8	4345	26644	steroid metabolic process
51253	0.0041698	0.01005	5	8	4345	26644	negative regulation of RNA metabolic process
1902679	0.0041698	0.01005	5	8	4345	26644	negative regulation of RNA biosynthetic process
8299	0.0041698	0.01005	5	8	4345	26644	isoprenoid biosynthetic process
6720	0.0041698	0.01005	5	8	4345	26644	isoprenoid metabolic process
6888	0.0041698	0.01005	5	8	4345	26644	endoplasmic reticulum to Golgi vesicle-mediated transport
45892	0.0041698	0.01005	5	8	4345	26644	negative regulation of transcription, DNA-templated
45934	0.0041698	0.01005	5	8	4345	26644	negative regulation of nucleobase-containing compound metabolic process
1903507	0.0041698	0.01005	5	8	4345	26644	negative regulation of nucleic acid-templated transcription
1522	0.0041698	0.01005	5	8	4345	26644	pseudouridine synthesis
71824	0.0042041	0.01005	11	29	4345	26644	protein-DNA complex subunit organization
6334	0.0042041	0.01005	11	29	4345	26644	nucleosome assembly
31497	0.0042041	0.01005	11	29	4345	26644	chromatin assembly
65004	0.0042041	0.01005	11	29	4345	26644	protein-DNA complex assembly
34728	0.0042041	0.01005	11	29	4345	26644	nucleosome organization
8219	0.0043343	0.01005	3	3	4345	26644	cell death
6303	0.0043343	0.01005	3	3	4345	26644	double-strand break repair via nonhomologous end joining
162	0.0043343	0.01005	3	3	4345	26644	tryptophan biosynthetic process
6338	0.0043343	0.01005	3	3	4345	26644	chromatin remodeling
12501	0.0043343	0.01005	3	3	4345	26644	programmed cell death
245	0.0043343	0.01005	3	3	4345	26644	spliceosomal complex assembly
6424	0.0043343	0.01005	3	3	4345	26644	glutamyl-tRNA aminoacylation
61919	0.0043343	0.01005	3	3	4345	26644	process utilizing autophagic mechanism
1901070	0.0043343	0.01005	3	3	4345	26644	guanosine-containing compound biosynthetic process
6749	0.0043343	0.01005	3	3	4345	26644	glutathione metabolic process
726	0.0043343	0.01005	3	3	4345	26644	non-recombinational repair
6914	0.0043343	0.01005	3	3	4345	26644	autophagy
6915	0.0043343	0.01005	3	3	4345	26644	apoptotic process
9312	0.0043343	0.01005	3	3	4345	26644	oligosaccharide biosynthetic process
46219	0.0043343	0.01005	3	3	4345	26644	indolalkylamine biosynthetic process
46351	0.0043343	0.01005	3	3	4345	26644	disaccharide biosynthetic process
42435	0.0043343	0.01005	3	3	4345	26644	indole-containing compound biosynthetic process
5992	0.0043343	0.01005	3	3	4345	26644	trehalose biosynthetic process
6003	0.0043343	0.01005	3	3	4345	26644	fructose 2,6-bisphosphate metabolic process
6605	0.0046371	0.010693	8	18	4345	26644	protein targeting
72594	0.0046371	0.010693	8	18	4345	26644	establishment of protein localization to organelle
15698	0.0046371	0.010693	8	18	4345	26644	inorganic anion transport
43405	0.0048702	0.01119	38	154	4345	26644	regulation of MAP kinase activity
43408	0.0048702	0.01119	38	154	4345	26644	regulation of MAPK cascade
51341	0.0058206	0.013301	7	15	4345	26644	regulation of oxidoreductase activity
10876	0.0058206	0.013301	7	15	4345	26644	lipid localization
6869	0.0058206	0.013301	7	15	4345	26644	lipid transport
186	0.0076182	0.017131	37	153	4345	26644	activation of MAPKK activity
71902	0.0076182	0.017131	37	153	4345	26644	positive regulation of protein serine/threonine kinase activity
43406	0.0076182	0.017131	37	153	4345	26644	positive regulation of MAP kinase activity
43410	0.0076182	0.017131	37	153	4345	26644	positive regulation of MAPK cascade
10647	0.0076182	0.017131	37	153	4345	26644	positive regulation of cell communication
23056	0.0076182	0.017131	37	153	4345	26644	positive regulation of signaling
48584	0.0076182	0.017131	37	153	4345	26644	positive regulation of response to stimulus
9967	0.0076182	0.017131	37	153	4345	26644	positive regulation of signal transduction
1902533	0.0076182	0.017131	37	153	4345	26644	positive regulation of intracellular signal transduction
42221	0.0077745	0.017329	17	57	4345	26644	response to chemical
16458	0.0080211	0.017329	4	6	4345	26644	gene silencing
6284	0.0080211	0.017329	4	6	4345	26644	base-excision repair
302	0.0080211	0.017329	4	6	4345	26644	response to reactive oxygen species
303	0.0080211	0.017329	4	6	4345	26644	response to superoxide
305	0.0080211	0.017329	4	6	4345	26644	response to oxygen radical
6739	0.0080211	0.017329	4	6	4345	26644	NADP metabolic process
6740	0.0080211	0.017329	4	6	4345	26644	NADPH regeneration
19319	0.0080211	0.017329	4	6	4345	26644	hexose biosynthetic process
19430	0.0080211	0.017329	4	6	4345	26644	removal of superoxide radicals
46128	0.0080211	0.017329	4	6	4345	26644	purine ribonucleoside metabolic process
40029	0.0080211	0.017329	4	6	4345	26644	regulation of gene expression, epigenetic
1901701	0.0080211	0.017329	4	6	4345	26644	cellular response to oxygen-containing compound
1901700	0.0080211	0.017329	4	6	4345	26644	response to oxygen-containing compound
46364	0.0080211	0.017329	4	6	4345	26644	monosaccharide biosynthetic process
42278	0.0080211	0.017329	4	6	4345	26644	purine nucleoside metabolic process
19988	0.0080211	0.017329	4	6	4345	26644	charged-tRNA amino acid modification
42775	0.0080211	0.017329	4	6	4345	26644	mitochondrial ATP synthesis coupled electron transport
71451	0.0080211	0.017329	4	6	4345	26644	cellular response to superoxide
71450	0.0080211	0.017329	4	6	4345	26644	cellular response to oxygen radical
34599	0.0080211	0.017329	4	6	4345	26644	cellular response to oxidative stress
34614	0.0080211	0.017329	4	6	4345	26644	cellular response to reactive oxygen species
6098	0.0080211	0.017329	4	6	4345	26644	pentose-phosphate shunt
46112	0.0081259	0.017377	5	9	4345	26644	nucleobase biosynthetic process
36092	0.0081259	0.017377	5	9	4345	26644	phosphatidylinositol-3-phosphate biosynthetic process
61024	0.0081259	0.017377	5	9	4345	26644	membrane organization
34637	0.0081259	0.017377	5	9	4345	26644	cellular carbohydrate biosynthetic process
6006	0.0081259	0.017377	5	9	4345	26644	glucose metabolic process
51128	0.0081259	0.017377	5	9	4345	26644	regulation of cellular component organization
71897	0.008253	0.017619	29	114	4345	26644	DNA biosynthetic process
6366	0.011367	0.023984	6	13	4345	26644	transcription by RNA polymerase II
98771	0.011367	0.023984	6	13	4345	26644	inorganic ion homeostasis
9110	0.011367	0.023984	6	13	4345	26644	vitamin biosynthetic process
42364	0.011367	0.023984	6	13	4345	26644	water-soluble vitamin biosynthetic process
50801	0.011367	0.023984	6	13	4345	26644	ion homeostasis
48878	0.011367	0.023984	6	13	4345	26644	chemical homeostasis
55080	0.011367	0.023984	6	13	4345	26644	cation homeostasis
90150	0.013041	0.027425	7	17	4345	26644	establishment of protein localization to membrane
72657	0.013041	0.027425	7	17	4345	26644	protein localization to membrane
6310	0.014087	0.029526	5	10	4345	26644	DNA recombination
6576	0.014087	0.029526	5	10	4345	26644	cellular biogenic amine metabolic process
6189	0.015218	0.030974	3	4	4345	26644	'de novo' IMP biosynthetic process
6206	0.015218	0.030974	3	4	4345	26644	pyrimidine nucleobase metabolic process
6493	0.015218	0.030974	3	4	4345	26644	protein O-linked glycosylation
10628	0.015218	0.030974	3	4	4345	26644	positive regulation of gene expression
6561	0.015218	0.030974	3	4	4345	26644	proline biosynthetic process
35268	0.015218	0.030974	3	4	4345	26644	protein mannosylation
35269	0.015218	0.030974	3	4	4345	26644	protein O-linked mannosylation
1901068	0.015218	0.030974	3	4	4345	26644	guanosine-containing compound metabolic process
6821	0.015218	0.030974	3	4	4345	26644	chloride transport
45893	0.015218	0.030974	3	4	4345	26644	positive regulation of transcription, DNA-templated
9148	0.015218	0.030974	3	4	4345	26644	pyrimidine nucleoside triphosphate biosynthetic process
9200	0.015218	0.030974	3	4	4345	26644	deoxyribonucleoside triphosphate metabolic process
9211	0.015218	0.030974	3	4	4345	26644	pyrimidine deoxyribonucleoside triphosphate metabolic process
9221	0.015218	0.030974	3	4	4345	26644	pyrimidine deoxyribonucleotide biosynthetic process
9263	0.015218	0.030974	3	4	4345	26644	deoxyribonucleotide biosynthetic process
9265	0.015218	0.030974	3	4	4345	26644	2'-deoxyribonucleotide biosynthetic process
46385	0.015218	0.030974	3	4	4345	26644	deoxyribose phosphate biosynthetic process
19856	0.015218	0.030974	3	4	4345	26644	pyrimidine nucleobase biosynthetic process
105	0.016307	0.032614	4	7	4345	26644	histidine biosynthetic process
6298	0.016307	0.032614	4	7	4345	26644	mismatch repair
6801	0.016307	0.032614	4	7	4345	26644	superoxide metabolic process
9070	0.016307	0.032614	4	7	4345	26644	serine family amino acid biosynthetic process
72593	0.016307	0.032614	4	7	4345	26644	reactive oxygen species metabolic process
32012	0.016307	0.032614	4	7	4345	26644	regulation of ARF protein signal transduction
19751	0.016307	0.032614	4	7	4345	26644	polyol metabolic process
15748	0.016307	0.032614	4	7	4345	26644	organophosphate ester transport
15914	0.016307	0.032614	4	7	4345	26644	phospholipid transport
10035	0.016307	0.032614	4	7	4345	26644	response to inorganic substance
51156	0.016307	0.032614	4	7	4345	26644	glucose 6-phosphate metabolic process
6979	0.017005	0.033957	10	30	4345	26644	response to oxidative stress
6661	0.017186	0.034263	6	14	4345	26644	phosphatidylinositol biosynthetic process
30029	0.022402	0.044523	5	11	4345	26644	actin filament-based process
30036	0.022402	0.044523	5	11	4345	26644	actin cytoskeleton organization
9064	0.024369	0.047814	8	23	4345	26644	glutamine family amino acid metabolic process
35023	0.024763	0.047814	6	15	4345	26644	regulation of Rho protein signal transduction
6177	0.026589	0.047814	2	2	4345	26644	GMP biosynthetic process
6207	0.026589	0.047814	2	2	4345	26644	'de novo' pyrimidine nucleobase biosynthetic process
6233	0.026589	0.047814	2	2	4345	26644	dTDP biosynthetic process
8283	0.026589	0.047814	2	2	4345	26644	cell population proliferation
6235	0.026589	0.047814	2	2	4345	26644	dTTP biosynthetic process
6269	0.026589	0.047814	2	2	4345	26644	DNA replication, synthesis of RNA primer
33044	0.026589	0.047814	2	2	4345	26644	regulation of chromosome organization
6421	0.026589	0.047814	2	2	4345	26644	asparaginyl-tRNA aminoacylation
33045	0.026589	0.047814	2	2	4345	26644	regulation of sister chromatid segregation
33047	0.026589	0.047814	2	2	4345	26644	regulation of mitotic sister chromatid segregation
6426	0.026589	0.047814	2	2	4345	26644	glycyl-tRNA aminoacylation
6427	0.026589	0.047814	2	2	4345	26644	histidyl-tRNA aminoacylation
6429	0.026589	0.047814	2	2	4345	26644	leucyl-tRNA aminoacylation
6430	0.026589	0.047814	2	2	4345	26644	lysyl-tRNA aminoacylation
6431	0.026589	0.047814	2	2	4345	26644	methionyl-tRNA aminoacylation
6434	0.026589	0.047814	2	2	4345	26644	seryl-tRNA aminoacylation
6435	0.026589	0.047814	2	2	4345	26644	threonyl-tRNA aminoacylation
10563	0.026589	0.047814	2	2	4345	26644	negative regulation of phosphorus metabolic process
10564	0.026589	0.047814	2	2	4345	26644	regulation of cell cycle process
6487	0.026589	0.047814	2	2	4345	26644	protein N-linked glycosylation
6546	0.026589	0.047814	2	2	4345	26644	glycine catabolic process
6551	0.026589	0.047814	2	2	4345	26644	leucine metabolic process
8616	0.026589	0.047814	2	2	4345	26644	queuosine biosynthetic process
51783	0.026589	0.047814	2	2	4345	26644	regulation of nuclear division
6750	0.026589	0.047814	2	2	4345	26644	glutathione biosynthetic process
10965	0.026589	0.047814	2	2	4345	26644	regulation of mitotic sister chromatid separation
51983	0.026589	0.047814	2	2	4345	26644	regulation of chromosome segregation
9071	0.026589	0.047814	2	2	4345	26644	serine family amino acid catabolic process
45936	0.026589	0.047814	2	2	4345	26644	negative regulation of phosphate metabolic process
9094	0.026589	0.047814	2	2	4345	26644	L-phenylalanine biosynthetic process
9098	0.026589	0.047814	2	2	4345	26644	leucine biosynthetic process
9106	0.026589	0.047814	2	2	4345	26644	lipoate metabolic process
9107	0.026589	0.047814	2	2	4345	26644	lipoate biosynthetic process
9133	0.026589	0.047814	2	2	4345	26644	nucleoside diphosphate biosynthetic process
7088	0.026589	0.047814	2	2	4345	26644	regulation of mitotic nuclear division
9138	0.026589	0.047814	2	2	4345	26644	pyrimidine nucleoside diphosphate metabolic process
9139	0.026589	0.047814	2	2	4345	26644	pyrimidine nucleoside diphosphate biosynthetic process
9189	0.026589	0.047814	2	2	4345	26644	deoxyribonucleoside diphosphate biosynthetic process
9196	0.026589	0.047814	2	2	4345	26644	pyrimidine deoxyribonucleoside diphosphate metabolic process
9197	0.026589	0.047814	2	2	4345	26644	pyrimidine deoxyribonucleoside diphosphate biosynthetic process
46072	0.026589	0.047814	2	2	4345	26644	dTDP metabolic process
46075	0.026589	0.047814	2	2	4345	26644	dTTP metabolic process
46116	0.026589	0.047814	2	2	4345	26644	queuosine metabolic process
7205	0.026589	0.047814	2	2	4345	26644	protein kinase C-activating G protein-coupled receptor signaling pathway
1901617	0.026589	0.047814	2	2	4345	26644	organic hydroxy compound biosynthetic process
46165	0.026589	0.047814	2	2	4345	26644	alcohol biosynthetic process
46173	0.026589	0.047814	2	2	4345	26644	polyol biosynthetic process
1905818	0.026589	0.047814	2	2	4345	26644	regulation of chromosome separation
42135	0.026589	0.047814	2	2	4345	26644	neurotransmitter catabolic process
7346	0.026589	0.047814	2	2	4345	26644	regulation of mitotic cell cycle
30071	0.026589	0.047814	2	2	4345	26644	regulation of mitotic metaphase/anaphase transition
46470	0.026589	0.047814	2	2	4345	26644	phosphatidylcholine metabolic process
1901990	0.026589	0.047814	2	2	4345	26644	regulation of mitotic cell cycle phase transition
1901987	0.026589	0.047814	2	2	4345	26644	regulation of cell cycle phase transition
1902099	0.026589	0.047814	2	2	4345	26644	regulation of metaphase/anaphase transition of cell cycle
15939	0.026589	0.047814	2	2	4345	26644	pantothenate metabolic process
15940	0.026589	0.047814	2	2	4345	26644	pantothenate biosynthetic process
50757	0.026589	0.047814	2	2	4345	26644	thymidylate synthase biosynthetic process
1902223	0.026589	0.047814	2	2	4345	26644	erythrose 4-phosphate/phosphoenolpyruvate family amino acid biosynthetic process
46839	0.026589	0.047814	2	2	4345	26644	phospholipid dephosphorylation
18196	0.026589	0.047814	2	2	4345	26644	peptidyl-asparagine modification
55070	0.026589	0.047814	2	2	4345	26644	copper ion homeostasis
18279	0.026589	0.047814	2	2	4345	26644	protein N-linked glycosylation via asparagine
6013	0.026589	0.047814	2	2	4345	26644	mannose metabolic process
51168	0.026589	0.047814	2	2	4345	26644	nuclear export

## Sheet: C2_C5_C3_common_m6A_MF
GO-ID	p-value	corr p-value	x	n	X	N	Description
3824	1.327e-163	0	1424	4698	4274	26494	catalytic activity
5488	5.032e-145	0	1514	5347	4274	26494	binding
16787	1.4464e-87	6.7355e-85	528	1420	4274	26494	hydrolase activity
97159	1.1824e-57	4.1297e-55	948	3707	4274	26494	organic cyclic compound binding
1901363	1.5746e-57	4.3994e-55	947	3704	4274	26494	heterocyclic compound binding
43167	2.3157e-57	5.3918e-55	819	3066	4274	26494	ion binding
16462	1.2398e-53	2.3901e-51	200	413	4274	26494	pyrophosphatase activity
17111	1.3687e-53	2.3901e-51	192	387	4274	26494	nucleoside-triphosphatase activity
16817	2.0262e-53	2.8306e-51	200	414	4274	26494	hydrolase activity, acting on acid anhydrides
16818	2.0262e-53	2.8306e-51	200	414	4274	26494	hydrolase activity, acting on acid anhydrides, in phosphorus-containing anhydrides
5515	1.3302e-52	1.6894e-50	346	963	4274	26494	protein binding
3676	1.0249e-47	1.1932e-45	499	1675	4274	26494	nucleic acid binding
140097	5.5479e-44	5.9619e-42	169	356	4274	26494	catalytic activity, acting on DNA
16887	1.2828e-42	1.28e-40	138	262	4274	26494	ATPase activity
42623	2.6954e-39	2.5103e-37	113	199	4274	26494	ATPase activity, coupled
5198	7.3499e-37	6.4173e-35	98	164	4274	26494	structural molecule activity
4386	1.6321e-35	1.3412e-33	101	177	4274	26494	helicase activity
3735	1.9742e-35	1.5322e-33	87	138	4274	26494	structural constituent of ribosome
8094	2.1366e-35	1.5709e-33	96	163	4274	26494	DNA-dependent ATPase activity
43168	4.0982e-35	2.8626e-33	512	1910	4274	26494	anion binding
15399	2.3165e-34	1.541e-32	104	190	4274	26494	primary active transmembrane transporter activity
36094	1.2677e-33	8.0501e-32	528	2012	4274	26494	small molecule binding
22804	2.5531e-33	1.5507e-31	113	222	4274	26494	active transmembrane transporter activity
3678	3.2746e-33	1.9061e-31	90	153	4274	26494	DNA helicase activity
42626	6.0317e-32	3.3705e-30	99	184	4274	26494	ATPase-coupled transmembrane transporter activity
42625	1.3684e-30	7.3524e-29	89	159	4274	26494	ATPase-coupled ion transmembrane transporter activity
22853	6.9209e-30	3.5809e-28	97	186	4274	26494	active ion transmembrane transporter activity
140098	8.8918e-30	4.4364e-28	177	472	4274	26494	catalytic activity, acting on RNA
166	1.0677e-29	4.9718e-28	499	1936	4274	26494	nucleotide binding
1901265	1.0677e-29	4.9718e-28	499	1936	4274	26494	nucleoside phosphate binding
3723	1.2125e-29	5.4641e-28	97	187	4274	26494	RNA binding
43169	8.7822e-28	3.834e-26	346	1229	4274	26494	cation binding
140101	1.3245e-27	5.6071e-26	72	120	4274	26494	catalytic activity, acting on a tRNA
46872	2.0921e-27	8.5959e-26	344	1225	4274	26494	metal ion binding
8270	5.8063e-27	2.3176e-25	236	742	4274	26494	zinc ion binding
16740	1.0613e-26	4.1186e-25	519	2091	4274	26494	transferase activity
32553	4.6565e-26	1.7581e-24	450	1758	4274	26494	ribonucleotide binding
16746	5.3138e-26	1.9083e-24	67	111	4274	26494	transferase activity, transferring acyl groups
97367	5.3273e-26	1.9083e-24	451	1764	4274	26494	carbohydrate derivative binding
35639	3.0533e-25	1.0664e-23	444	1743	4274	26494	purine ribonucleoside triphosphate binding
32555	4.4616e-25	1.5202e-23	444	1746	4274	26494	purine ribonucleotide binding
17076	5.0608e-25	1.6833e-23	444	1747	4274	26494	purine nucleotide binding
5215	4.5156e-24	1.467e-22	174	508	4274	26494	transporter activity
16788	6.1914e-24	1.9658e-22	172	501	4274	26494	hydrolase activity, acting on ester bonds
22857	8.0434e-24	2.497e-22	143	385	4274	26494	transmembrane transporter activity
42578	2.885e-22	8.7616e-21	70	133	4274	26494	phosphoric ester hydrolase activity
15075	1.4802e-20	4.3997e-19	125	340	4274	26494	ion transmembrane transporter activity
16874	2.1795e-20	6.3433e-19	84	188	4274	26494	ligase activity
46914	9.3192e-20	2.6569e-18	286	1066	4274	26494	transition metal ion binding
98772	1.2779e-19	3.5704e-18	116	312	4274	26494	molecular function regulator
16829	1.3629e-19	3.7332e-18	62	119	4274	26494	lyase activity
8144	7.7508e-19	2.0823e-17	402	1657	4274	26494	drug binding
16747	8.0439e-19	2.1202e-17	49	83	4274	26494	transferase activity, transferring acyl groups other than amino-acyl groups
16853	1.0535e-18	2.7254e-17	55	101	4274	26494	isomerase activity
3724	1.9668e-18	4.5082e-17	53	96	4274	26494	RNA helicase activity
19001	2.0008e-18	4.5082e-17	69	147	4274	26494	guanyl nucleotide binding
5525	2.0008e-18	4.5082e-17	69	147	4274	26494	GTP binding
32549	2.0008e-18	4.5082e-17	69	147	4274	26494	ribonucleoside binding
32550	2.0008e-18	4.5082e-17	69	147	4274	26494	purine ribonucleoside binding
32561	2.0008e-18	4.5082e-17	69	147	4274	26494	guanyl ribonucleotide binding
1882	2.0008e-18	4.5082e-17	69	147	4274	26494	nucleoside binding
1883	2.0008e-18	4.5082e-17	69	147	4274	26494	purine nucleoside binding
17116	2.3392e-17	5.0274e-16	51	94	4274	26494	single-stranded DNA helicase activity
15462	2.3392e-17	5.0274e-16	51	94	4274	26494	ATPase-coupled protein transmembrane transporter activity
8186	2.3392e-17	5.0274e-16	51	94	4274	26494	RNA-dependent ATPase activity
47429	4.2332e-17	8.9603e-16	38	58	4274	26494	nucleoside-triphosphate diphosphatase activity
3677	9.3407e-17	1.9476e-15	200	706	4274	26494	DNA binding
17110	1.7354e-16	3.5653e-15	37	57	4274	26494	nucleoside-diphosphatase activity
5524	5.0801e-16	1.0285e-14	379	1601	4274	26494	ATP binding
32559	6.8747e-16	1.2624e-14	379	1604	4274	26494	adenyl ribonucleotide binding
43139	7.0485e-16	1.2624e-14	36	56	4274	26494	5'-3' DNA helicase activity
8413	7.0485e-16	1.2624e-14	36	56	4274	26494	8-oxo-7,8-dihydroguanosine triphosphate pyrophosphatase activity
8758	7.0485e-16	1.2624e-14	36	56	4274	26494	UDP-2,3-diacylglucosamine hydrolase activity
8828	7.0485e-16	1.2624e-14	36	56	4274	26494	dATP pyrophosphohydrolase activity
4787	7.0485e-16	1.2624e-14	36	56	4274	26494	thiamine-pyrophosphatase activity
19176	7.0485e-16	1.2624e-14	36	56	4274	26494	dihydroneopterin monophosphate phosphatase activity
19177	7.0485e-16	1.2624e-14	36	56	4274	26494	dihydroneopterin triphosphate pyrophosphohydrolase activity
810	7.0485e-16	1.2624e-14	36	56	4274	26494	diacylglycerol diphosphate phosphatase activity
30554	7.6011e-16	1.3329e-14	379	1605	4274	26494	adenyl nucleotide binding
8135	7.7282e-16	1.3329e-14	30	41	4274	26494	translation factor activity, RNA binding
90079	7.7282e-16	1.3329e-14	30	41	4274	26494	translation regulator activity, nucleic acid binding
50662	1.1436e-15	1.9484e-14	72	173	4274	26494	coenzyme binding
16410	1.2206e-15	2.0545e-14	35	54	4274	26494	N-acyltransferase activity
4551	2.019e-15	3.3577e-14	37	60	4274	26494	nucleotide diphosphatase activity
30234	6.2095e-15	1.0205e-13	96	271	4274	26494	enzyme regulator activity
8796	7.7931e-15	1.2659e-13	36	59	4274	26494	bis(5'-nucleosyl)-tetraphosphatase activity
16791	8.9363e-15	1.4349e-13	47	92	4274	26494	phosphatase activity
16407	3.3909e-14	5.383e-13	36	61	4274	26494	acetyltransferase activity
4298	7.4531e-14	1.1569e-12	24	31	4274	26494	threonine-type endopeptidase activity
70003	7.4531e-14	1.1569e-12	24	31	4274	26494	threonine-type peptidase activity
16859	1.7049e-13	2.5889e-12	25	34	4274	26494	cis-trans isomerase activity
3755	1.7049e-13	2.5889e-12	25	34	4274	26494	peptidyl-prolyl cis-trans isomerase activity
16779	2.452e-13	3.6832e-12	72	189	4274	26494	nucleotidyltransferase activity
8080	3.0954e-13	4.6003e-12	31	50	4274	26494	N-acetyltransferase activity
4527	7.3907e-13	1.0813e-11	28	43	4274	26494	exonuclease activity
4532	7.5081e-13	1.0813e-11	20	24	4274	26494	exoribonuclease activity
16896	7.5081e-13	1.0813e-11	20	24	4274	26494	exoribonuclease activity, producing 5'-phosphomonoesters
19829	7.6637e-13	1.0925e-11	32	54	4274	26494	ATPase-coupled cation transmembrane transporter activity
16757	9.1917e-13	1.2971e-11	56	133	4274	26494	transferase activity, transferring glycosyl groups
45182	1.1175e-12	1.5612e-11	65	167	4274	26494	translation regulator activity
61733	1.1809e-12	1.6174e-11	23	31	4274	26494	peptide-lysine-N-acetyltransferase activity
4402	1.1809e-12	1.6174e-11	23	31	4274	26494	histone acetyltransferase activity
16875	1.7032e-12	2.2878e-11	34	61	4274	26494	ligase activity, forming carbon-oxygen bonds
4812	1.7032e-12	2.2878e-11	34	61	4274	26494	aminoacyl-tRNA ligase activity
8408	1.7224e-12	2.2917e-11	22	29	4274	26494	3'-5' exonuclease activity
44769	2.252e-12	2.913e-11	24	34	4274	26494	ATPase activity, coupled to transmembrane movement of ions, rotational mechanism
46933	2.252e-12	2.913e-11	24	34	4274	26494	proton-transporting ATP synthase activity, rotational mechanism
46961	2.252e-12	2.913e-11	24	34	4274	26494	proton-transporting ATPase activity, rotational mechanism
8047	2.6229e-12	3.3617e-11	73	201	4274	26494	enzyme activator activity
16406	2.9643e-12	3.7647e-11	16	17	4274	26494	carnitine O-acyltransferase activity
34212	3.5541e-12	4.4731e-11	23	32	4274	26494	peptide N-acetyltransferase activity
140096	4.9154e-12	6.1311e-11	391	1765	4274	26494	catalytic activity, acting on a protein
3743	1.1677e-11	1.4436e-10	20	26	4274	26494	translation initiation factor activity
9678	1.5396e-11	1.8867e-10	24	36	4274	26494	pyrophosphate hydrolysis-driven proton transmembrane transporter activity
51082	1.9182e-11	2.3302e-10	29	50	4274	26494	unfolded protein binding
16491	1.9437e-11	2.3408e-10	207	828	4274	26494	oxidoreductase activity
175	2.0079e-11	2.3974e-10	18	22	4274	26494	3'-5'-exoribonuclease activity
8374	2.5036e-11	2.9391e-10	21	29	4274	26494	O-acyltransferase activity
16796	2.5036e-11	2.9391e-10	21	29	4274	26494	exonuclease activity, active with either ribo- or deoxyribonucleic acids and producing 5'-phosphomonoesters
8324	3.5361e-11	4.1166e-10	59	155	4274	26494	cation transmembrane transporter activity
22890	1.3172e-10	1.5207e-09	54	140	4274	26494	inorganic cation transmembrane transporter activity
3886	3.8227e-10	4.3417e-09	17	22	4274	26494	DNA (cytosine-5-)-methyltransferase activity
8175	3.8227e-10	4.3417e-09	17	22	4274	26494	tRNA methyltransferase activity
3924	4.0856e-10	4.6029e-09	30	58	4274	26494	GTPase activity
16423	5.1669e-10	5.7745e-09	16	20	4274	26494	tRNA (guanine) methyltransferase activity
16418	5.8765e-10	6.2668e-09	13	14	4274	26494	S-acetyltransferase activity
16419	5.8765e-10	6.2668e-09	13	14	4274	26494	S-malonyltransferase activity
16420	5.8765e-10	6.2668e-09	13	14	4274	26494	malonyltransferase activity
16749	5.8765e-10	6.2668e-09	13	14	4274	26494	N-succinyltransferase activity
19107	5.8765e-10	6.2668e-09	13	14	4274	26494	myristoyltransferase activity
30523	5.8765e-10	6.2668e-09	13	14	4274	26494	dihydrolipoamide S-acyltransferase activity
16417	6.883e-10	7.2845e-09	14	16	4274	26494	S-acyltransferase activity
3847	8.0482e-10	8.4536e-09	18	25	4274	26494	1-alkyl-2-acetylglycerophosphocholine esterase activity
8233	8.4322e-10	8.7909e-09	92	307	4274	26494	peptidase activity
34062	8.7815e-10	8.9546e-09	26	47	4274	26494	5'-3' RNA polymerase activity
97747	8.7815e-10	8.9546e-09	26	47	4274	26494	RNA polymerase activity
3899	8.7815e-10	8.9546e-09	26	47	4274	26494	DNA-directed 5'-3' RNA polymerase activity
52689	1.1323e-09	1.1462e-08	36	80	4274	26494	carboxylic ester hydrolase activity
9008	1.2434e-09	1.232e-08	17	23	4274	26494	DNA-methyltransferase activity
16278	1.2434e-09	1.232e-08	17	23	4274	26494	lysine N-methyltransferase activity
16279	1.2434e-09	1.232e-08	17	23	4274	26494	protein-lysine N-methyltransferase activity
16413	1.8424e-09	1.8126e-08	16	21	4274	26494	O-acetyltransferase activity
8276	1.8771e-09	1.8338e-08	20	31	4274	26494	protein methyltransferase activity
8757	1.9783e-09	1.9192e-08	30	61	4274	26494	S-adenosylmethionine-dependent methyltransferase activity
70011	2.073e-09	1.9973e-08	88	294	4274	26494	peptidase activity, acting on L-amino acid peptides
8173	2.2187e-09	2.1229e-08	18	26	4274	26494	RNA methyltransferase activity
8170	2.3626e-09	2.2452e-08	21	34	4274	26494	N-methyltransferase activity
16433	2.5769e-09	2.416e-08	15	19	4274	26494	rRNA (adenine) methyltransferase activity
179	2.5769e-09	2.416e-08	15	19	4274	26494	rRNA (adenine-N6,N6-)-dimethyltransferase activity
16412	3.394e-09	2.7249e-08	12	13	4274	26494	serine O-acyltransferase activity
16414	3.394e-09	2.7249e-08	12	13	4274	26494	O-octanoyltransferase activity
16415	3.394e-09	2.7249e-08	12	13	4274	26494	octanoyltransferase activity
16416	3.394e-09	2.7249e-08	12	13	4274	26494	O-palmitoyltransferase activity
4147	3.394e-09	2.7249e-08	12	13	4274	26494	dihydrolipoamide branched chain acyltransferase activity
18711	3.394e-09	2.7249e-08	12	13	4274	26494	benzoyl acetate-CoA thiolase activity
18712	3.394e-09	2.7249e-08	12	13	4274	26494	3-hydroxybutyryl-CoA thiolase activity
18713	3.394e-09	2.7249e-08	12	13	4274	26494	3-ketopimelyl-CoA thiolase activity
16750	3.394e-09	2.7249e-08	12	13	4274	26494	O-succinyltransferase activity
16752	3.394e-09	2.7249e-08	12	13	4274	26494	sinapoyltransferase activity
16753	3.394e-09	2.7249e-08	12	13	4274	26494	O-sinapoyltransferase activity
19105	3.394e-09	2.7249e-08	12	13	4274	26494	N-palmitoyltransferase activity
43741	3.394e-09	2.7249e-08	12	13	4274	26494	L-2-aminoadipate N-acetyltransferase activity
19186	3.394e-09	2.7249e-08	12	13	4274	26494	acyl-CoA N-acyltransferase activity
43764	3.394e-09	2.7249e-08	12	13	4274	26494	UDP-3-O-[3-hydroxymyristoyl] glucosamine N-acyltransferase activity
8951	3.394e-09	2.7249e-08	12	13	4274	26494	palmitoleoyl [acyl-carrier-protein]-dependent acyltransferase activity
43806	3.394e-09	2.7249e-08	12	13	4274	26494	keto acid formate lyase activity
43849	3.394e-09	2.7249e-08	12	13	4274	26494	Ras palmitoyltransferase activity
19705	3.394e-09	2.7249e-08	12	13	4274	26494	protein-cysteine S-myristoyltransferase activity
19706	3.394e-09	2.7249e-08	12	13	4274	26494	protein-cysteine S-palmitoyltransferase activity
19707	3.394e-09	2.7249e-08	12	13	4274	26494	protein-cysteine S-acyltransferase activity
32216	3.394e-09	2.7249e-08	12	13	4274	26494	glucosaminyl-phosphatidylinositol O-acyltransferase activity
18030	3.394e-09	2.7249e-08	12	13	4274	26494	peptidyl-lysine N6-myristoyltransferase activity
18031	3.394e-09	2.7249e-08	12	13	4274	26494	peptidyl-lysine N6-palmitoyltransferase activity
46941	3.394e-09	2.7249e-08	12	13	4274	26494	azetidine-2-carboxylic acid acetyltransferase activity
16758	3.6428e-09	2.908e-08	41	101	4274	26494	transferase activity, transferring hexosyl groups
16409	3.7494e-09	2.9427e-08	13	15	4274	26494	palmitoyltransferase activity
16454	3.7494e-09	2.9427e-08	13	15	4274	26494	C-palmitoyltransferase activity
16748	3.7494e-09	2.9427e-08	13	15	4274	26494	succinyltransferase activity
16835	4.7148e-09	3.6796e-08	27	53	4274	26494	carbon-oxygen lyase activity
8092	5.6464e-09	4.3822e-08	18	27	4274	26494	cytoskeletal protein binding
15078	7.1572e-09	5.5241e-08	35	81	4274	26494	proton transmembrane transporter activity
16408	8.7575e-09	6.7221e-08	15	20	4274	26494	C-acyltransferase activity
3779	9.5959e-09	7.3254e-08	17	25	4274	26494	actin binding
8409	1.1831e-08	8.2809e-08	10	10	4274	26494	5'-3' exonuclease activity
4534	1.1831e-08	8.2809e-08	10	10	4274	26494	5'-3' exoribonuclease activity
16426	1.2685e-08	8.2809e-08	14	18	4274	26494	tRNA (adenine) methyltransferase activity
16427	1.2685e-08	8.2809e-08	14	18	4274	26494	tRNA (cytosine) methyltransferase activity
16429	1.2685e-08	8.2809e-08	14	18	4274	26494	tRNA (adenine-N1-)-methyltransferase activity
16434	1.2685e-08	8.2809e-08	14	18	4274	26494	rRNA (cytosine) methyltransferase activity
16436	1.2685e-08	8.2809e-08	14	18	4274	26494	rRNA (uridine) methyltransferase activity
30792	1.2685e-08	8.2809e-08	14	18	4274	26494	methylarsonite methyltransferase activity
18707	1.2685e-08	8.2809e-08	14	18	4274	26494	1-phenanthrol methyltransferase activity
8650	1.2685e-08	8.2809e-08	14	18	4274	26494	rRNA (uridine-2'-O-)-methyltransferase activity
62105	1.2685e-08	8.2809e-08	14	18	4274	26494	RNA 2'-O-methyltransferase activity
43770	1.2685e-08	8.2809e-08	14	18	4274	26494	demethylmenaquinone methyltransferase activity
43776	1.2685e-08	8.2809e-08	14	18	4274	26494	cobalt-precorrin-6B C5-methyltransferase activity
43777	1.2685e-08	8.2809e-08	14	18	4274	26494	cobalt-precorrin-7 C15-methyltransferase activity
43780	1.2685e-08	8.2809e-08	14	18	4274	26494	cobalt-precorrin-5B C1-methyltransferase activity
43782	1.2685e-08	8.2809e-08	14	18	4274	26494	cobalt-precorrin-3 C17-methyltransferase activity
43791	1.2685e-08	8.2809e-08	14	18	4274	26494	dimethylamine methyltransferase activity
43803	1.2685e-08	8.2809e-08	14	18	4274	26494	hydroxyneurosporene-O-methyltransferase activity
51995	1.2685e-08	8.2809e-08	14	18	4274	26494	Se-methyltransferase activity
43827	1.2685e-08	8.2809e-08	14	18	4274	26494	tRNA (adenine-57, 58-N(1)-) methyltransferase activity
43833	1.2685e-08	8.2809e-08	14	18	4274	26494	methylamine-specific methylcobalamin:coenzyme M methyltransferase activity
43834	1.2685e-08	8.2809e-08	14	18	4274	26494	trimethylamine methyltransferase activity
43851	1.2685e-08	8.2809e-08	14	18	4274	26494	methanol-specific methylcobalamin:coenzyme M methyltransferase activity
43852	1.2685e-08	8.2809e-08	14	18	4274	26494	monomethylamine methyltransferase activity
9383	1.2685e-08	8.2809e-08	14	18	4274	26494	rRNA (cytosine-C5-)-methyltransferase activity
19702	1.2685e-08	8.2809e-08	14	18	4274	26494	protein-arginine N5-methyltransferase activity
16205	1.2685e-08	8.2809e-08	14	18	4274	26494	selenocysteine methyltransferase activity
16273	1.2685e-08	8.2809e-08	14	18	4274	26494	arginine N-methyltransferase activity
16274	1.2685e-08	8.2809e-08	14	18	4274	26494	protein-arginine N-methyltransferase activity
16300	1.2685e-08	8.2809e-08	14	18	4274	26494	tRNA (uracil) methyltransferase activity
18423	1.2685e-08	8.2809e-08	14	18	4274	26494	protein C-terminal leucine carboxyl O-methyltransferase activity
16836	1.681e-08	1.0923e-07	25	49	4274	26494	hydro-lyase activity
16751	2.0232e-08	1.3085e-07	12	14	4274	26494	S-succinyltransferase activity
9055	2.0484e-08	1.3187e-07	32	73	4274	26494	electron transfer activity
8649	2.6045e-08	1.6614e-07	15	21	4274	26494	rRNA methyltransferase activity
4576	2.6045e-08	1.6614e-07	15	21	4274	26494	oligosaccharyl transferase activity
30	3.0004e-08	1.9052e-07	18	29	4274	26494	mannosyltransferase activity
60589	3.1768e-08	2.0082e-07	24	47	4274	26494	nucleoside-triphosphatase regulator activity
4721	3.4859e-08	2.1936e-07	27	57	4274	26494	phosphoprotein phosphatase activity
10340	4.078e-08	2.5225e-07	16	24	4274	26494	carboxyl-O-methyltransferase activity
51998	4.078e-08	2.5225e-07	16	24	4274	26494	protein carboxyl O-methyltransferase activity
8425	4.0988e-08	2.5225e-07	14	19	4274	26494	2-polyprenyl-6-methoxy-1,4-benzoquinone methyltransferase activity
30580	4.0988e-08	2.5225e-07	14	19	4274	26494	quinone cofactor methyltransferase activity
8174	4.0988e-08	2.5225e-07	14	19	4274	26494	mRNA methyltransferase activity
30695	6.0077e-08	3.6811e-07	23	45	4274	26494	GTPase regulator activity
16411	6.1536e-08	3.7539e-07	13	17	4274	26494	acylglycerol O-acyltransferase activity
8081	6.9257e-08	4.1889e-07	19	33	4274	26494	phosphoric diester hydrolase activity
16830	6.9424e-08	4.1889e-07	21	39	4274	26494	carbon-carbon lyase activity
140102	6.9564e-08	4.1889e-07	15	22	4274	26494	catalytic activity, acting on a rRNA
8171	9.6218e-08	5.769e-07	16	25	4274	26494	O-methyltransferase activity
16435	1.1619e-07	6.8996e-07	14	20	4274	26494	rRNA (guanine) methyltransferase activity
5543	1.1619e-07	6.8996e-07	14	20	4274	26494	phospholipid binding
8289	1.1656e-07	6.8996e-07	17	28	4274	26494	lipid binding
4620	1.3317e-07	7.8497e-07	19	34	4274	26494	phospholipase activity
3880	1.6999e-07	9.9778e-07	15	23	4274	26494	protein C-terminal carboxyl O-methyltransferase activity
16651	2.1533e-07	1.2587e-06	21	41	4274	26494	oxidoreductase activity, acting on NAD(P)H
5096	2.4715e-07	1.4386e-06	19	35	4274	26494	GTPase activator activity
8172	3.8533e-07	2.2337e-06	15	24	4274	26494	S-methyltransferase activity
19842	4.2948e-07	2.4793e-06	34	89	4274	26494	vitamin binding
4175	4.3206e-07	2.4839e-06	58	189	4274	26494	endopeptidase activity
48037	5.2045e-07	2.9798e-06	122	494	4274	26494	cofactor binding
16798	5.3086e-07	3.027e-06	32	82	4274	26494	hydrolase activity, acting on glycosyl bonds
5509	6.169e-07	3.5033e-06	37	102	4274	26494	calcium ion binding
140110	6.3026e-07	3.5647e-06	53	169	4274	26494	transcription regulator activity
16298	6.5535e-07	3.6917e-06	27	64	4274	26494	lipase activity
8169	8.1901e-07	4.595e-06	15	25	4274	26494	C-methyltransferase activity
19209	1.098e-06	6.111e-06	51	163	4274	26494	kinase activator activity
30295	1.098e-06	6.111e-06	51	163	4274	26494	protein kinase activator activity
15318	1.1888e-06	6.5903e-06	65	226	4274	26494	inorganic molecular entity transmembrane transporter activity
19205	1.3006e-06	7.1814e-06	24	55	4274	26494	nucleobase-containing compound kinase activity
8237	1.3555e-06	7.4553e-06	32	85	4274	26494	metallopeptidase activity
35251	1.646e-06	8.9825e-06	15	26	4274	26494	UDP-glucosyltransferase activity
46527	1.646e-06	8.9825e-06	15	26	4274	26494	glucosyltransferase activity
15077	1.7173e-06	9.3349e-06	39	114	4274	26494	monovalent inorganic cation transmembrane transporter activity
19787	1.7756e-06	9.6146e-06	50	161	4274	26494	ubiquitin-like protein transferase activity
35091	2.1746e-06	1.173e-05	12	18	4274	26494	phosphatidylinositol binding
19899	2.4364e-06	1.3091e-05	21	46	4274	26494	enzyme binding
16885	2.8315e-06	1.5156e-05	7	7	4274	26494	ligase activity, forming carbon-carbon bonds
19207	2.9593e-06	1.5719e-05	51	168	4274	26494	kinase regulator activity
19887	2.9593e-06	1.5719e-05	51	168	4274	26494	protein kinase regulator activity
70279	3.0178e-06	1.5909e-05	22	50	4274	26494	vitamin B6 binding
30170	3.0178e-06	1.5909e-05	22	50	4274	26494	pyridoxal phosphate binding
19208	3.0339e-06	1.5934e-05	16	30	4274	26494	phosphatase regulator activity
4553	3.5066e-06	1.8347e-05	26	65	4274	26494	hydrolase activity, hydrolyzing O-glycosyl compounds
51020	4.132e-06	2.1539e-05	18	37	4274	26494	GTPase binding
5085	4.7551e-06	2.4695e-05	17	34	4274	26494	guanyl-nucleotide exchange factor activity
43177	6.2977e-06	3.2465e-05	10	14	4274	26494	organic acid binding
31406	6.2977e-06	3.2465e-05	10	14	4274	26494	carboxylic acid binding
35004	7.0028e-06	3.5967e-05	20	45	4274	26494	phosphatidylinositol 3-kinase activity
43565	8.9923e-06	4.6015e-05	34	100	4274	26494	sequence-specific DNA binding
4842	9.6578e-06	4.9241e-05	46	152	4274	26494	ubiquitin-protein transferase activity
3700	9.8007e-06	4.9788e-05	48	161	4274	26494	DNA-binding transcription factor activity
19200	1.0515e-05	5.3045e-05	20	46	4274	26494	carbohydrate kinase activity
8443	1.0518e-05	5.3045e-05	18	39	4274	26494	phosphofructokinase activity
4376	1.0724e-05	5.3888e-05	12	20	4274	26494	glycolipid mannosyltransferase activity
16307	1.1516e-05	5.7664e-05	24	61	4274	26494	phosphatidylinositol phosphate kinase activity
15662	1.4958e-05	7.463e-05	16	33	4274	26494	ion transmembrane transporter activity, phosphorylative mechanism
4693	1.5075e-05	7.468e-05	8	10	4274	26494	cyclin-dependent protein serine/threonine kinase activity
97472	1.5075e-05	7.468e-05	8	10	4274	26494	cyclin-dependent protein kinase activity
3954	1.6144e-05	7.9509e-05	10	15	4274	26494	NADH dehydrogenase activity
16741	1.6164e-05	7.9509e-05	52	182	4274	26494	transferase activity, transferring one-carbon groups
16763	1.73e-05	8.4802e-05	15	30	4274	26494	transferase activity, transferring pentosyl groups
16421	1.7573e-05	8.5241e-05	6	6	4274	26494	CoA carboxylase activity
4579	1.7573e-05	8.5241e-05	6	6	4274	26494	dolichyl-diphosphooligosaccharide-protein glycotransferase activity
46030	1.7573e-05	8.5241e-05	6	6	4274	26494	inositol trisphosphate phosphatase activity
16903	1.9429e-05	9.3918e-05	14	27	4274	26494	oxidoreductase activity, acting on the aldehyde or oxo group of donors
16769	1.9916e-05	9.5941e-05	11	18	4274	26494	transferase activity, transferring nitrogenous groups
4222	2.1337e-05	0.00010243	12	21	4274	26494	metalloendopeptidase activity
60089	2.2729e-05	0.00010874	55	198	4274	26494	molecular transducer activity
8483	2.813e-05	0.00013412	9	13	4274	26494	transaminase activity
51536	3.3088e-05	0.00015616	14	28	4274	26494	iron-sulfur cluster binding
51540	3.3088e-05	0.00015616	14	28	4274	26494	metal cluster binding
19888	3.3088e-05	0.00015616	14	28	4274	26494	protein phosphatase regulator activity
4630	3.6795e-05	0.00017249	10	16	4274	26494	phospholipase D activity
19187	3.6795e-05	0.00017249	10	16	4274	26494	beta-1,4-mannosyltransferase activity
4725	3.7205e-05	0.00017383	13	25	4274	26494	protein tyrosine phosphatase activity
8375	3.7645e-05	0.0001753	16	35	4274	26494	acetylglucosaminyltransferase activity
16866	4.0036e-05	0.00018582	12	22	4274	26494	intramolecular transferase activity
26	4.0383e-05	0.00018619	11	19	4274	26494	alpha-1,2-mannosyltransferase activity
16655	4.0383e-05	0.00018619	11	19	4274	26494	oxidoreductase activity, acting on NAD(P)H, quinone or similar compound as acceptor
16645	4.7394e-05	0.0002178	8	11	4274	26494	oxidoreductase activity, acting on the CH-NH group of donors
16879	5.285e-05	0.00024207	25	70	4274	26494	ligase activity, forming carbon-nitrogen bonds
16810	6.7586e-05	0.00030855	26	75	4274	26494	hydrolase activity, acting on carbon-nitrogen (but not peptide) bonds
3774	7.1305e-05	0.00032391	15	33	4274	26494	motor activity
16886	7.1414e-05	0.00032391	12	23	4274	26494	ligase activity, forming phosphoric ester bonds
16646	7.5254e-05	0.00033695	7	9	4274	26494	oxidoreductase activity, acting on the CH-NH group of donors, NAD or NADP as acceptor
70568	7.5254e-05	0.00033695	7	9	4274	26494	guanylyltransferase activity
52745	7.5254e-05	0.00033695	7	9	4274	26494	inositol phosphate phosphatase activity
3746	7.5254e-05	0.00033695	7	9	4274	26494	translation elongation factor activity
8378	7.6397e-05	0.00033989	10	17	4274	26494	galactosyltransferase activity
4520	7.6397e-05	0.00033989	10	17	4274	26494	endodeoxyribonuclease activity
16661	7.6912e-05	0.0003411	18	44	4274	26494	oxidoreductase activity, acting on other nitrogenous compounds as donors
16614	7.8914e-05	0.00034887	37	123	4274	26494	oxidoreductase activity, acting on CH-OH group of donors
32942	8.6403e-05	0.00036467	16	37	4274	26494	inositol tetrakisphosphate 2-kinase activity
16662	8.6403e-05	0.00036467	16	37	4274	26494	oxidoreductase activity, acting on other nitrogenous compounds as donors, cytochrome as acceptor
18720	8.6403e-05	0.00036467	16	37	4274	26494	phenol kinase activity
51731	8.6403e-05	0.00036467	16	37	4274	26494	polynucleotide 5'-hydroxyl-kinase activity
51734	8.6403e-05	0.00036467	16	37	4274	26494	ATP-dependent polynucleotide kinase activity
51735	8.6403e-05	0.00036467	16	37	4274	26494	GTP-dependent polynucleotide kinase activity
51765	8.6403e-05	0.00036467	16	37	4274	26494	inositol tetrakisphosphate kinase activity
8819	8.6403e-05	0.00036467	16	37	4274	26494	cobinamide kinase activity
43743	8.6403e-05	0.00036467	16	37	4274	26494	LPPG:FO 2-phospho-L-lactate transferase activity
43771	8.6403e-05	0.00036467	16	37	4274	26494	cytidine kinase activity
43798	8.6403e-05	0.00036467	16	37	4274	26494	glycerate 2-kinase activity
43841	8.6403e-05	0.00036467	16	37	4274	26494	(S)-lactate 2-kinase activity
19914	8.6403e-05	0.00036467	16	37	4274	26494	cyclin-dependent protein kinase activating kinase regulator activity
42556	8.6403e-05	0.00036467	16	37	4274	26494	eukaryotic elongation factor-2 kinase regulator activity
42557	8.6403e-05	0.00036467	16	37	4274	26494	eukaryotic elongation factor-2 kinase activator activity
8235	0.00010602	0.00044081	6	7	4274	26494	metalloexopeptidase activity
16679	0.00010602	0.00044081	6	7	4274	26494	oxidoreductase activity, acting on diphenols and related substances as donors
16681	0.00010602	0.00044081	6	7	4274	26494	oxidoreductase activity, acting on diphenols and related substances as donors, cytochrome as acceptor
47611	0.00010602	0.00044081	6	7	4274	26494	acetylspermidine deacetylase activity
8121	0.00010602	0.00044081	6	7	4274	26494	ubiquinol-cytochrome-c reductase activity
19206	0.00010896	0.00044934	18	45	4274	26494	nucleoside kinase activity
4445	0.00010904	0.00044934	5	5	4274	26494	inositol-polyphosphate 5-phosphatase activity
8905	0.00010904	0.00044934	5	5	4274	26494	mannose-phosphate guanylyltransferase activity
50136	0.00012196	0.00049963	8	12	4274	26494	NADH dehydrogenase (quinone) activity
8137	0.00012196	0.00049963	8	12	4274	26494	NADH dehydrogenase (ubiquinone) activity
4707	0.00012478	0.00050968	38	130	4274	26494	MAP kinase activity
16831	0.00013519	0.0005495	14	31	4274	26494	carboxy-lyase activity
9	0.00014436	0.0005495	9	15	4274	26494	alpha-1,6-mannosyltransferase activity
33	0.00014436	0.0005495	9	15	4274	26494	alpha-1,3-mannosyltransferase activity
45140	0.00014436	0.0005495	9	15	4274	26494	inositol phosphoceramide synthase activity
8376	0.00014436	0.0005495	9	15	4274	26494	acetylgalactosaminyltransferase activity
8417	0.00014436	0.0005495	9	15	4274	26494	fucosyltransferase activity
18715	0.00014436	0.0005495	9	15	4274	26494	9-phenanthrol UDP-glucuronosyltransferase activity
18716	0.00014436	0.0005495	9	15	4274	26494	1-phenanthrol glycosyltransferase activity
18717	0.00014436	0.0005495	9	15	4274	26494	9-phenanthrol glycosyltransferase activity
18718	0.00014436	0.0005495	9	15	4274	26494	1,2-dihydroxy-phenanthrene glycosyltransferase activity
16759	0.00014436	0.0005495	9	15	4274	26494	cellulose synthase activity
35250	0.00014436	0.0005495	9	15	4274	26494	UDP-galactosyltransferase activity
4583	0.00014436	0.0005495	9	15	4274	26494	dolichyl-phosphate-glucose-glycolipid alpha-glucosyltransferase activity
31278	0.00014436	0.0005495	9	15	4274	26494	alpha-1,2-galactosyltransferase activity
8755	0.00014436	0.0005495	9	15	4274	26494	O antigen polymerase activity
19112	0.00014436	0.0005495	9	15	4274	26494	phenanthrol glycosyltransferase activity
8921	0.00014436	0.0005495	9	15	4274	26494	lipopolysaccharide-1,6-galactosyltransferase activity
33556	0.00014436	0.0005495	9	15	4274	26494	dolichyl pyrophosphate Man7GlcNAc2 alpha-1,3-glucosyltransferase activity
42281	0.00014436	0.0005495	9	15	4274	26494	dolichyl pyrophosphate Man9GlcNAc2 alpha-1,3-glucosyltransferase activity
42283	0.00014436	0.0005495	9	15	4274	26494	dolichyl pyrophosphate Glc1Man9GlcNAc2 alpha-1,3-glucosyltransferase activity
46920	0.00014436	0.0005495	9	15	4274	26494	alpha-(1->3)-fucosyltransferase activity
46921	0.00014436	0.0005495	9	15	4274	26494	alpha-(1->6)-fucosyltransferase activity
16262	0.00014436	0.0005495	9	15	4274	26494	protein N-acetylglucosaminyltransferase activity
3980	0.00014436	0.0005495	9	15	4274	26494	UDP-glucose:glycoprotein glucosyltransferase activity
1962	0.00014436	0.0005495	9	15	4274	26494	alpha-1,3-galactosyltransferase activity
16538	0.00018325	0.00069567	16	39	4274	26494	cyclin-dependent protein serine/threonine kinase regulator activity
4697	0.00019502	0.00073237	37	128	4274	26494	protein kinase C activity
4698	0.00019502	0.00073237	37	128	4274	26494	calcium-dependent protein kinase C activity
10857	0.00019502	0.00073237	37	128	4274	26494	calcium-dependent protein kinase activity
9931	0.00019502	0.00073237	37	128	4274	26494	calcium-dependent protein serine/threonine kinase activity
15085	0.00021567	0.0008056	7	10	4274	26494	calcium ion transmembrane transporter activity
5388	0.00021567	0.0008056	7	10	4274	26494	calcium transmembrane transporter activity, phosphorylative mechanism
51287	0.00023488	0.00087203	11	22	4274	26494	NAD binding
4536	0.00023488	0.00087203	11	22	4274	26494	deoxyribonuclease activity
16616	0.00023533	0.00087203	31	102	4274	26494	oxidoreductase activity, acting on the CH-OH group of donors, NAD or NADP as acceptor
8607	0.00025997	0.00096079	16	40	4274	26494	phosphorylase kinase regulator activity
4308	0.00026546	0.00097591	10	19	4274	26494	exo-alpha-sialidase activity
16997	0.00026546	0.00097591	10	19	4274	26494	alpha-sialidase activity
4549	0.00027208	0.000995	8	13	4274	26494	tRNA-specific ribonuclease activity
9975	0.00027208	0.000995	8	13	4274	26494	cyclase activity
8194	0.00027407	0.00099968	22	64	4274	26494	UDP-glycosyltransferase activity
8168	0.00030494	0.0011094	46	173	4274	26494	methyltransferase activity
8420	0.00031711	0.001133	12	26	4274	26494	RNA polymerase II CTD heptapeptide repeat phosphatase activity
8597	0.00031711	0.001133	12	26	4274	26494	calcium-dependent protein serine/threonine phosphatase regulator activity
4722	0.00031711	0.001133	12	26	4274	26494	protein serine/threonine phosphatase activity
4723	0.00031711	0.001133	12	26	4274	26494	calcium-dependent protein serine/threonine phosphatase activity
4724	0.00031711	0.001133	12	26	4274	26494	magnesium-dependent protein serine/threonine phosphatase activity
17018	0.00031711	0.001133	12	26	4274	26494	myosin phosphatase activity
17020	0.00031711	0.001133	12	26	4274	26494	myosin phosphatase regulator activity
4677	0.00035809	0.0012762	36	127	4274	26494	DNA-dependent protein kinase activity
16597	0.00036571	0.0012901	6	8	4274	26494	amino acid binding
70567	0.00036571	0.0012901	6	8	4274	26494	cytidylyltransferase activity
3684	0.00036571	0.0012901	6	8	4274	26494	damaged DNA binding
46912	0.00036571	0.0012901	6	8	4274	26494	transferase activity, transferring acyl groups, acyl groups converted into alkyl on transfer
16667	0.00038473	0.0013538	11	23	4274	26494	oxidoreductase activity, acting on a sulfur group of donors
50660	0.00048811	0.0017133	20	58	4274	26494	flavin adenine dinucleotide binding
4535	0.00051016	0.0017862	7	11	4274	26494	poly(A)-specific ribonuclease activity
1904680	0.00056637	0.0019393	5	6	4274	26494	peptide transmembrane transporter activity
8320	0.00056637	0.0019393	5	6	4274	26494	protein transmembrane transporter activity
22884	0.00056637	0.0019393	5	6	4274	26494	macromolecule transmembrane transporter activity
16742	0.00056637	0.0019393	5	6	4274	26494	hydroxymethyl-, formyl- and related transferase activity
140318	0.00056637	0.0019393	5	6	4274	26494	protein transporter activity
15450	0.00056637	0.0019393	5	6	4274	26494	P-P-bond-hydrolysis-driven protein transmembrane transporter activity
3906	0.00056637	0.0019393	5	6	4274	26494	DNA-(apurinic or apyrimidinic site) endonuclease activity
3923	0.00056637	0.0019393	5	6	4274	26494	GPI-anchor transamidase activity
42887	0.00056637	0.0019393	5	6	4274	26494	amide transmembrane transporter activity
8349	0.00064561	0.0021322	35	126	4274	26494	MAP kinase kinase kinase kinase activity
8545	0.00064561	0.0021322	35	126	4274	26494	JUN kinase kinase activity
16909	0.00064561	0.0021322	35	126	4274	26494	SAP kinase activity
4675	0.00064561	0.0021322	35	126	4274	26494	transmembrane receptor protein serine/threonine kinase activity
4676	0.00064561	0.0021322	35	126	4274	26494	3-phosphoinositide-dependent protein kinase activity
4679	0.00064561	0.0021322	35	126	4274	26494	AMP-activated protein kinase activity
4694	0.00064561	0.0021322	35	126	4274	26494	eukaryotic translation initiation factor 2alpha kinase activity
4704	0.00064561	0.0021322	35	126	4274	26494	NF-kappaB-inducing kinase activity
4705	0.00064561	0.0021322	35	126	4274	26494	JUN kinase activity
4706	0.00064561	0.0021322	35	126	4274	26494	JUN kinase kinase kinase activity
4708	0.00064561	0.0021322	35	126	4274	26494	MAP kinase kinase activity
4711	0.00064561	0.0021322	35	126	4274	26494	ribosomal protein S6 kinase activity
4712	0.00064561	0.0021322	35	126	4274	26494	protein serine/threonine/tyrosine kinase activity
34211	0.00064561	0.0021322	35	126	4274	26494	GTP-dependent protein kinase activity
19912	0.00064561	0.0021322	35	126	4274	26494	cyclin-dependent protein kinase activating kinase activity
4485	0.00067645	0.0022131	4	4	4274	26494	methylcrotonoyl-CoA carboxylase activity
4730	0.00067645	0.0022131	4	4	4274	26494	pseudouridylate synthase activity
70569	0.00067645	0.0022131	4	4	4274	26494	uridylyltransferase activity
4092	0.00067645	0.0022131	4	4	4274	26494	carnitine O-acetyltransferase activity
4690	0.00088036	0.0028734	35	128	4274	26494	cyclic nucleotide-dependent protein kinase activity
3909	0.00088238	0.0028734	9	18	4274	26494	DNA ligase activity
16209	0.00089965	0.0029228	15	40	4274	26494	antioxidant activity
70566	0.00094661	0.0030612	6	9	4274	26494	adenylyltransferase activity
9982	0.00094661	0.0030612	6	9	4274	26494	pseudouridine synthase activity
46873	0.0010125	0.0032665	20	61	4274	26494	metal ion transmembrane transporter activity
15036	0.0010536	0.0033838	7	12	4274	26494	disulfide oxidoreductase activity
1901681	0.0010536	0.0033838	7	12	4274	26494	sulfur compound binding
4518	0.0012717	0.0040746	64	275	4274	26494	nuclease activity
3777	0.0013743	0.0043934	11	26	4274	26494	microtubule motor activity
46983	0.0016038	0.0051152	15	42	4274	26494	protein dimerization activity
16624	0.0017172	0.0054453	5	7	4274	26494	oxidoreductase activity, acting on the aldehyde or oxo group of donors, disulfide as acceptor
4661	0.0017172	0.0054453	5	7	4274	26494	protein geranylgeranyltransferase activity
4407	0.0017228	0.0054453	8	16	4274	26494	histone deacetylase activity
33558	0.0017228	0.0054453	8	16	4274	26494	protein deacetylase activity
8238	0.0017655	0.0055675	10	23	4274	26494	exopeptidase activity
8294	0.002043	0.0063708	6	10	4274	26494	calcium- and calmodulin-responsive adenylate cyclase activity
16776	0.002043	0.0063708	6	10	4274	26494	phosphotransferase activity, phosphate group as acceptor
4526	0.002043	0.0063708	6	10	4274	26494	ribonuclease P activity
3950	0.002043	0.0063708	6	10	4274	26494	NAD+ ADP-ribosyltransferase activity
4016	0.002043	0.0063708	6	10	4274	26494	adenylate cyclase activity
16620	0.0022421	0.0069761	9	20	4274	26494	oxidoreductase activity, acting on the aldehyde or oxo group of donors, NAD or NADP as acceptor
38023	0.0025524	0.0079238	42	170	4274	26494	signaling receptor activity
3910	0.0027968	0.0086631	8	17	4274	26494	DNA ligase (ATP) activity
287	0.0028838	0.008913	12	32	4274	26494	magnesium ion binding
8192	0.0029461	0.0089667	4	5	4274	26494	RNA guanylyltransferase activity
8308	0.0029461	0.0089667	4	5	4274	26494	voltage-gated anion channel activity
16832	0.0029461	0.0089667	4	5	4274	26494	aldehyde-lyase activity
16833	0.0029461	0.0089667	4	5	4274	26494	oxo-acid-lyase activity
33293	0.0029461	0.0089667	4	5	4274	26494	monocarboxylic acid binding
5253	0.0029461	0.0089667	4	5	4274	26494	anion channel activity
9374	0.0029461	0.0089667	4	5	4274	26494	biotin binding
3887	0.0031118	0.0094505	29	108	4274	26494	DNA-directed DNA polymerase activity
16884	0.003386	0.010261	7	14	4274	26494	carbon-nitrogen ligase activity, with glutamine as amido-N-donor
16860	0.0038567	0.011662	11	29	4274	26494	intramolecular oxidoreductase activity
16849	0.0038825	0.011664	6	11	4274	26494	phosphorus-oxygen lyase activity
4659	0.0038825	0.011664	6	11	4274	26494	prenyltransferase activity
4727	0.0038825	0.011664	6	11	4274	26494	prenylated protein tyrosine phosphatase activity
16846	0.0039698	0.01185	5	8	4274	26494	carbon-sulfur lyase activity
16888	0.0039698	0.01185	5	8	4274	26494	endodeoxyribonuclease activity, producing 5'-phosphomonoesters
15035	0.0039698	0.01185	5	8	4274	26494	protein disulfide oxidoreductase activity
4475	0.0041957	0.012445	3	3	4274	26494	mannose-1-phosphate guanylyltransferase activity
4739	0.0041957	0.012445	3	3	4274	26494	pyruvate dehydrogenase (acetyl-transferring) activity
19904	0.0041957	0.012445	3	3	4274	26494	protein domain specific binding
4888	0.0045383	0.013432	39	160	4274	26494	transmembrane signaling receptor activity
19213	0.0051592	0.015238	10	26	4274	26494	deacetylase activity
43738	0.0054713	0.016024	7	15	4274	26494	reduced coenzyme F420 dehydrogenase activity
43826	0.0054713	0.016024	7	15	4274	26494	sulfur oxygenase reductase activity
43883	0.0054713	0.016024	7	15	4274	26494	malolactic enzyme activity
5319	0.0054713	0.016024	7	15	4274	26494	lipid transporter activity
4709	0.0063991	0.018702	37	153	4274	26494	MAP kinase kinase kinase activity
16811	0.0066703	0.019452	12	35	4274	26494	hydrolase activity, acting on carbon-nitrogen (but not peptide) bonds, in linear amides
15103	0.0067113	0.019452	6	12	4274	26494	inorganic anion transmembrane transporter activity
50661	0.0067113	0.019452	6	12	4274	26494	NADP binding
10181	0.0067113	0.019452	6	12	4274	26494	FMN binding
34061	0.0071043	0.020548	29	114	4274	26494	DNA polymerase activity
16772	0.0074852	0.021605	262	1415	4274	26494	transferase activity, transferring phosphorus-containing groups
16765	0.0075836	0.021844	18	62	4274	26494	transferase activity, transferring alkyl or aryl (other than methyl) groups
51539	0.0077056	0.022047	4	6	4274	26494	4 iron, 4 sulfur cluster binding
16778	0.0077056	0.022047	4	6	4274	26494	diphosphotransferase activity
19238	0.0077056	0.022047	4	6	4274	26494	cyclohydrolase activity
8318	0.0077488	0.022047	5	9	4274	26494	protein prenyltransferase activity
16638	0.0077488	0.022047	5	9	4274	26494	oxidoreductase activity, acting on the CH-NH2 group of donors
16780	0.0077488	0.022047	5	9	4274	26494	phosphotransferase activity, for other substituted phosphate groups
31072	0.01245	0.035351	15	51	4274	26494	heat shock protein binding
15926	0.013455	0.038126	5	10	4274	26494	glucosidase activity
30246	0.01358	0.038404	12	38	4274	26494	carbohydrate binding
8252	0.014753	0.040572	3	4	4274	26494	nucleotidase activity
4169	0.014753	0.040572	3	4	4274	26494	dolichyl-phosphate-mannose-protein mannosyltransferase activity
16744	0.014753	0.040572	3	4	4274	26494	transferase activity, transferring aldehyde or ketonic groups
16755	0.014753	0.040572	3	4	4274	26494	transferase activity, transferring amino-acyl groups
33170	0.014753	0.040572	3	4	4274	26494	protein-DNA loading ATPase activity
90599	0.014753	0.040572	3	4	4274	26494	alpha-glucosidase activity
16894	0.014753	0.040572	3	4	4274	26494	endonuclease activity, active with either ribo- or deoxyribonucleic acids and producing 3'-phosphomonoesters
51718	0.014753	0.040572	3	4	4274	26494	DNA (cytosine-5-)-methyltransferase activity, acting on CpG substrates
51719	0.014753	0.040572	3	4	4274	26494	DNA (cytosine-5-)-methyltransferase activity, acting on CpN substrates
51720	0.014753	0.040572	3	4	4274	26494	DNA (cytosine-5-)-methyltransferase activity, acting on CpNpG substrates
4738	0.014753	0.040572	3	4	4274	26494	pyruvate dehydrogenase activity
30145	0.014753	0.040572	3	4	4274	26494	manganese ion binding
3689	0.014753	0.040572	3	4	4274	26494	DNA clamp loader activity
3712	0.014753	0.040572	3	4	4274	26494	transcription coregulator activity
19199	0.015129	0.041524	35	151	4274	26494	transmembrane receptor protein kinase activity
16881	0.015255	0.041786	13	43	4274	26494	acid-amino acid ligase activity
4143	0.01569	0.042396	4	7	4274	26494	diacylglycerol kinase activity
4311	0.01569	0.042396	4	7	4274	26494	farnesyltranstransferase activity
30983	0.01569	0.042396	4	7	4274	26494	mismatched DNA binding
16668	0.01569	0.042396	4	7	4274	26494	oxidoreductase activity, acting on a sulfur group of donors, NAD(P) as acceptor
16801	0.01569	0.042396	4	7	4274	26494	hydrolase activity, acting on ether bonds
5086	0.01569	0.042396	4	7	4274	26494	ARF guanyl-nucleotide exchange factor activity
3690	0.01569	0.042396	4	7	4274	26494	double-stranded DNA binding
4100	0.016324	0.04394	6	14	4274	26494	chitin synthase activity
3995	0.016324	0.04394	6	14	4274	26494	acyl-CoA dehydrogenase activity
8236	0.016804	0.04497	12	39	4274	26494	serine-type peptidase activity
16825	0.016804	0.04497	12	39	4274	26494	hydrolase activity, acting on acid phosphorus-nitrogen bonds
17171	0.016804	0.04497	12	39	4274	26494	serine hydrolase activity
31267	0.017373	0.046228	7	18	4274	26494	small GTPase binding
17016	0.017373	0.046228	7	18	4274	26494	Ras GTPase binding
17048	0.017373	0.046228	7	18	4274	26494	Rho GTPase binding
