# Supplementary material for: The methylome of the model arbuscular mycorrhizal fungus, Rhizophagus irregularis, shares characteristics with early diverging fungi and Dikarya
Source: Commun Biol. 2021 Jul 22;4:901. doi: 10.1038/s42003-021-02414-5 (PMC8298701; doi:10.1038/s42003-021-02414-5)
Supplement: Supplementary file 3 — Supplementary Data 2 [file 42003_2021_2414_MOESM3_ESM.xlsx]

## Sheet: Sheet1
These data were used in Fig 3a.
Motif	% Motif C2	Motif	% Motif C5	Motif	% Motif C3
AATT	22.9352	AATT	22.3427	AATT	25.1287
CATT	14.4672	AATG	14.2985	AATG	15.1309
AATG	14.4672	CATT	14.2482	CATT	15.1309
GATT	11.6446	AATC	11.6317	AATC	12.2373
AATC	11.6446	GATT	11.6184	GATT	12.2373
GATC	8.69668	GATC	8.93423	GATC	8.78909
GATG	5.49011	GATG	5.59286	CATC	5.71559
CATC	5.49011	CATC	5.59286	GATG	5.71559
CATG	4.37829	CATG	4.22412	CATG	4.31005
TATC	0.247776	TATC	0.238889	TATC	0.290253
GATA	0.240516	GATA	0.229661	GATA	0.283295
TATT	0.111636	AAGT	0.118932	AATA	0.15109
AATA	0.110728	GAAG	0.109704	TATT	0.15109
TATG	0.0372118	AATA	0.0974009	TATG	0.046719
CATA	0.0353966	TATT	0.0963757	CATA	0.045725
TATA	0.00272282	AACG	0.0809966	TATA	0.003976
		GAAC	0.0666427
		GAAT	0.0584406
		TATG	0.0358846
		CATA	0.0358846
		AAGG	0.0348593
		TACC	0.0328087
		AAAG	0.0307582
		CAAG	0.0235813
		TAAG	0.022556
		AACC	0.0215307
		AAAC	0.0215307
		CAAC	0.0205055
		GAAA	0.0174296
		TAAT	0.0164044
		AAAT	0.0164044
		AAGC	0.0153791
		TAGG	0.0123033
		TAAC	0.0102527
		CAAT	0.0102527
		TAAA	0.00820218
		AACT	0.00615164
		TACT	0.00512636
		AACA	0.00512636
		AAAA	0.00410109
		TAGC	0.00307582
		TAGT	0.00205055
		CAAA	0.00205055
		AAGA	0.00205055
		TATA	0.00102527
		TAGA	0.00102527
		TACA	0.00102527
