# Supplementary material for: The methylome of the model arbuscular mycorrhizal fungus, Rhizophagus irregularis, shares characteristics with early diverging fungi and Dikarya
Source: Commun Biol. 2021 Jul 22;4:901. doi: 10.1038/s42003-021-02414-5 (PMC8298701; doi:10.1038/s42003-021-02414-5)
Supplement: Supplementary file 4 — Supplementary Data 3 [file 42003_2021_2414_MOESM4_ESM.xlsx]

## Sheet: Sheet1
These data were used to plot the graphs in Figure 2a
Isolate	Technique and type of methylatioin detected	Replicate (where two LC-MS measurements with the same replicate number for a given fungal isolate represents two technical replicates of the same sample)	% methylation
C2	PacBio 6mA	1	0.2
C3	PacBio 6mA	1	0.2
C5	PacBio 6mA	1	0.2
A1	PacBio 6mA	1	0
A5	PacBio 6mA	1	0
B12	PacBio 6mA	1	0
A1	LC-MS 6mA	1	0.08
A1	LC-MS 6mA	1	0.09
A1	LC-MS 6mA	2	0.16
A1	LC-MS 6mA	2	0.18
A1	LC-MS 6mA	3	0.13
A1	LC-MS 6mA	3	0.13
A5	LC-MS 6mA	1	0.11
A5	LC-MS 6mA	1	0.14
A5	LC-MS 6mA	2	0.15
A5	LC-MS 6mA	2	0.16
B12	LC-MS 6mA	1	0.22
B12	LC-MS 6mA	1	0.21
B12	LC-MS 6mA	2	0.14
B12	LC-MS 6mA	2	0.12
C2	LC-MS 6mA	1	0.13
C2	LC-MS 6mA	1	0.17
C2	LC-MS 6mA	3	0.14
C2	LC-MS 6mA	3	0.17
C5	LC-MS 6mA	1	0.17
C5	LC-MS 6mA	1	0.18
C5	LC-MS 6mA	2	0.13
C5	LC-MS 6mA	2	0.14
C5	LC-MS 6mA	3	0.12
C5	LC-MS 6mA	3	0.13
C3	LC-MS 6mA	1	0.1
C3	LC-MS 6mA	1	0.13
C3	LC-MS 6mA	2	0.11
C3	LC-MS 6mA	2	0.14
A1	LC-MS 5mC	2	44.6
A1	LC-MS 5mC	2	43.9
A1	LC-MS 5mC	3	38.82
A1	LC-MS 5mC	3	36.01
A5	LC-MS 5mC	1	42.38
A5	LC-MS 5mC	1	44.26
A5	LC-MS 5mC	2	44.8
A5	LC-MS 5mC	2	39.88
B12	LC-MS 5mC	1	41.18
B12	LC-MS 5mC	1	36.49
B12	LC-MS 5mC	2	27.27
B12	LC-MS 5mC	2	25.18
C2	LC-MS 5mC	1	48.88
C2	LC-MS 5mC	1	46.71
C2	LC-MS 5mC	3	48.06
C2	LC-MS 5mC	3	42.94
C5	LC-MS 5mC	1	50.39
C5	LC-MS 5mC	1	53.26
C5	LC-MS 5mC	2	51.8
C5	LC-MS 5mC	2	48.97
C5	LC-MS 5mC	3	46.47
C5	LC-MS 5mC	3	46.02
C3	LC-MS 5mC	1	37.26
C3	LC-MS 5mC	1	34.39
C3	LC-MS 5mC	2	45.41
C3	LC-MS 5mC	2	38.36
