# Supplementary material for: The methylome of the model arbuscular mycorrhizal fungus, Rhizophagus irregularis, shares characteristics with early diverging fungi and Dikarya
Source: Commun Biol. 2021 Jul 22;4:901. doi: 10.1038/s42003-021-02414-5 (PMC8298701; doi:10.1038/s42003-021-02414-5)
Supplement: Supplementary file 5 — Supplementary Data 4 [file 42003_2021_2414_MOESM5_ESM.xlsx]

## Sheet: C2_Figure3c
These data were used to construct Fig 3c
Isolate	gene_id	FPKM	FPKM_conf_lo	FPKM_conf_hi	FPKM_status	m6A	Gene_length	dM6A	no_of_ApT
C2	CUFF.12786	779.375	674.089	888.466	OK	1	429	0.00466201	2
C2	CUFF.6179	111.255	100.461	124.639	OK	1	2542	0.000786782	2
C2	CUFF.6190	810.088	725.675	894.501	OK	1	380	0.0473684	18
C2	CUFF.6212	204.464	189.707	219.221	OK	1	2637	0.000758438	2
C2	CUFF.6214	514.726	487.218	542.234	OK	1	2749	0.00291015	8
C2	CUFF.6218	524.059	456.405	591.714	OK	1	2756	0.00145138	4
C2	CUFF.6563	302.7	292.349	313.051	OK	1	1373	0.0320466	44
C2	CUFF.6564	727.666	636.982	881.835	OK	1	1967	0.00915099	18
C2	CUFF.6567	104.086	958.607	112.311	OK	1	3879	0.00515597	20
C2	CUFF.6568	81.993	734.734	905.126	OK	1	2878	0.0118138	34
C2	CUFF.6573	27.211	25.551	28.871	OK	1	3625	0.00441379	16
C2	CUFF.6574	200.141	187.417	215.403	OK	1	4958	0.00161355	8
C2	CUFF.6579	381.681	350.795	412.567	OK	1	1817	0.00110071	2
C2	CUFF.6580	270.754	211.084	330.425	OK	1	1817	0.00110071	2
C2	CUFF.6581	535.578	500.703	570.452	OK	1	2317	0.0172637	40
C2	CUFF.6584	0	0	0	OK	1	463	0.0172786	8
C2	CUFF.6582	914.761	532.539	129.698	OK	1	4104	0.00633528	26
C2	CUFF.6585	0	0	0	OK	1	512	0.0078125	4
C2	CUFF.6583	286.362	267.298	305.426	OK	1	4181	0.00813203	34
C2	CUFF.6586	344.002	234.769	453.236	OK	1	990	0.0020202	2
C2	CUFF.6587	234.214	193.069	275.359	OK	1	990	0.0020202	2
C2	g10138	498.319	449.278	547.361	OK	1	3605	0.00443828	16
C2	CUFF.6588	275.926	253.775	298.076	OK	1	1776	0.0168919	30
C2	CUFF.6589	194.594	184.302	204.885	OK	1	1232	0.0275974	34
C2	CUFF.6591	0	0	0	OK	1	936	0.017094	16
C2	CUFF.6592	137.509	129.056	145.962	OK	1	1448	0.0179558	26
C2	CUFF.6593	104.273	989.566	109.589	OK	1	3665	0.00873124	32
C2	CUFF.6594	854.355	787.547	921.162	OK	1	590	0.00677966	4
C2	CUFF.6595	39.628	343.059	449.502	OK	1	590	0.00677966	4
C2	CUFF.6596	491.781	445.089	538.472	OK	1	1157	0.00691443	8
C2	CUFF.6597	188.105	170.719	205.491	OK	1	2063	0.00193892	4
C2	CUFF.6598	317.879	245.546	390.212	OK	1	739	0.0162382	12
C2	CUFF.6610	93.203	829.925	103.414	OK	1	1670	0.00479042	8
C2	CUFF.6613	415.464	388.215	442.714	OK	1	1702	0.012926	22
C2	CUFF.6614	104.752	975.618	111.941	OK	1	852	0.00234742	2
C2	CUFF.6615	106.857	101.899	111.814	OK	1	4191	0.00429492	18
C2	CUFF.6618	291.607	263.984	319.231	OK	1	1339	0.00746826	10
C2	g10186	970.667	767.094	117.424	OK	1	815	0.00490798	4
C2	CUFF.6619	795.225	748.024	842.427	OK	1	1902	0.0147213	28
C2	CUFF.6621	186.092	172.824	19.936	OK	1	3192	0.00501253	16
C2	CUFF.6626	317.458	296.136	33.878	OK	1	1141	0.0035057	4
C2	CUFF.6629	124.386	11.367	135.101	OK	1	2124	0.00847458	18
C2	CUFF.6631	360.606	291.307	429.905	OK	1	2092	0.000956023	2
C2	g10211	264.899	244.371	285.426	OK	1	1900	0.00421053	8
C2	CUFF.6633	467.868	446.557	489.179	OK	1	3363	0.0136783	46
C2	CUFF.6634	922.316	870.341	974.291	OK	1	1327	0.0120573	16
C2	CUFF.6635	256.553	233.686	27.942	OK	1	1361	0.0146951	20
C2	CUFF.6636	193.646	171.177	216.115	OK	1	1522	0.0105125	16
C2	CUFF.6637	135.495	124.936	146.054	OK	1	2529	0.00395413	10
C2	g10217	371.568	327.786	41.535	OK	1	1555	0.0141479	22
C2	CUFF.6639	917.104	85.832	975.889	OK	1	1195	0.0133891	16
C2	CUFF.6638	962.635	852.456	107.281	OK	1	1931	0.0124288	24
C2	CUFF.6640	434.421	401.731	46.711	OK	1	1830	0.00546448	10
C2	CUFF.6641	53.831	452.821	62.38	OK	1	445	0.00449438	2
C2	CUFF.6648	202.242	194.128	210.357	OK	1	1618	0.0148331	24
C2	CUFF.6654	627.677	532.465	722.889	OK	1	567	0.00705467	4
C2	CUFF.6655	556.598	507.253	605.944	OK	1	1883	0.00531067	10
C2	g10238	644.076	537.932	750.221	OK	1	435	0.0183908	8
C2	CUFF.6656	123.167	108.913	137.422	OK	1	1406	0.00853485	12
C2	CUFF.6657	833.463	78.743	879.497	OK	1	2502	0.00879297	22
C2	CUFF.6658	37.853	346.395	410.666	OK	1	1519	0.0157999	24
C2	g10242	756.464	640.544	872.385	OK	1	1435	0.00836237	12
C2	CUFF.6659	182.564	163.505	201.623	OK	1	1646	0.0145808	24
C2	CUFF.6660	153.424	147.55	159.298	OK	1	1589	0.0151038	24
C2	CUFF.6661	344.363	327.734	360.992	OK	1	5228	0.00267789	14
C2	CUFF.6662	499.608	467.821	531.394	OK	1	1504	0.00930851	14
C2	CUFF.6663	146.716	138.208	155.223	OK	1	873	0.00687285	6
C2	CUFF.6664	131.652	119.383	143.921	OK	1	502	0.00796813	4
C2	CUFF.6665	213.738	202.307	225.17	OK	1	1863	0.0193237	36
C2	CUFF.6666	133.037	127.499	138.575	OK	1	2575	0.023301	60
C2	CUFF.6667	863.879	808.626	919.131	OK	1	1277	0.0172279	22
C2	CUFF.6668	26.456	244.134	284.987	OK	1	3204	0.00873908	28
C2	CUFF.6669	233.274	217.086	249.461	OK	1	2293	0.0087222	20
C2	CUFF.6670	665.853	586.081	745.624	OK	1	4422	0.00587969	26
C2	CUFF.6672	207.806	188.899	226.713	OK	1	2037	0.00883652	18
C2	CUFF.6651	1400.31	1315.9	1484.71	OK	1	673	0.00594354	4
C2	CUFF.6652	874.254	842.249	906.259	OK	1	2637	0.0151688	40
C2	CUFF.6680	112.542	106.864	118.22	OK	1	3108	0.00900901	28
C2	g10271	292.078	256.748	327.408	OK	1	569	0.00351494	2
C2	CUFF.6682	57.776	537.453	618.067	OK	1	1430	0.0195804	28
C2	CUFF.6683	0	0	0	OK	1	4125	0.00242424	10
C2	CUFF.6684	586.736	560.835	612.638	OK	1	1632	0.00980392	16
C2	g10277	352.633	330.512	374.754	OK	1	2373	0.022756	54
C2	CUFF.6685	237.179	213.958	260.399	OK	1	1522	0.0065703	10
C2	CUFF.6686	1848.08	1787.58	1908.59	OK	1	2013	0.00298063	6
C2	CUFF.6687	549.426	520.673	57.818	OK	1	2206	0.00906618	20
C2	CUFF.6691	967.493	92.61	100.889	OK	1	2214	0.0108401	24
C2	CUFF.6692	881.791	841.132	922.449	OK	1	3177	0.00440667	14
C2	CUFF.6693	241.519	213.558	269.479	OK	1	1048	0.0171756	18
C2	CUFF.6694	86.228	728.537	996.024	OK	1	1674	0.0131422	22
C2	g10288	0	0	0	OK	1	260	0.0615385	16
C2	CUFF.6695	111.556	941.656	128.947	OK	1	2058	0.00971817	20
C2	CUFF.6696	239.372	217.405	261.338	OK	1	1367	0.00731529	10
C2	CUFF.6697	494.073	40.806	580.085	OK	1	1899	0.00210637	4
C2	CUFF.6701	105.936	965.634	115.308	OK	1	2681	0.00298396	8
C2	CUFF.6702	245.395	215.006	275.784	OK	1	1149	0.024369	28
C2	CUFF.6703	560.688	51.083	610.545	OK	1	1149	0.024369	28
C2	CUFF.6704	145.752	135.503	156.001	OK	1	2870	0.00557491	16
C2	CUFF.6706	500.031	358.366	641.696	OK	1	1475	0.0040678	6
C2	CUFF.6711	313.619	302.994	324.245	OK	1	4411	0.00408071	18
C2	CUFF.6713	201.046	186.154	215.937	OK	1	2051	0.0029254	6
C2	CUFF.6716	878.623	842.721	914.525	OK	1	3909	0.00102328	4
C2	CUFF.6725	171.677	938.015	249.553	OK	1	2370	0.00168776	4
C2	CUFF.6730	589.273	484.307	69.424	OK	1	637	0.0188383	12
C2	CUFF.6724	374.129	338.364	409.894	OK	1	1234	0.012966	16
C2	CUFF.6734	317.539	192.826	442.252	OK	1	3970	0.00151133	6
C2	CUFF.6736	99.586	932.819	105.89	OK	1	1172	0.00682594	8
C2	CUFF.6738	184.393	165.026	20.376	OK	1	1264	0.00632911	8
C2	CUFF.6741	173.852	166.807	180.898	OK	1	1736	0.0126728	22
C2	CUFF.6742	165.348	15.33	177.397	OK	1	1190	0.010084	12
C2	CUFF.6743	242.645	224.083	261.207	OK	1	2045	0.0127139	26
C2	CUFF.6744	281.411	267.082	29.574	OK	1	3722	0.0102096	38
C2	CUFF.6745	864.112	813.999	914.226	OK	1	2181	0.0146722	32
C2	CUFF.6746	178.422	158.515	198.328	OK	1	1342	0.00447094	6
C2	CUFF.6747	515.552	430.957	600.147	OK	1	688	0.00581395	4
C2	CUFF.6749	669.414	635.266	703.562	OK	1	1598	0.0125156	20
C2	g10396	573.502	528.651	618.352	OK	1	1130	0.0265487	30
C2	CUFF.6750	323.221	302.207	344.234	OK	1	1472	0.0217391	32
C2	CUFF.6752	571.243	53.09	611.586	OK	1	1725	0.0115942	20
C2	CUFF.12788	167.651	0.41729	293.574	OK	1	7990	0.00225282	18
C2	CUFF.6753	0	0	0	OK	1	2692	0.00742942	20
C2	CUFF.6756	0	0	0	OK	1	3375	0.00355556	12
C2	CUFF.6754	0	0	0	OK	1	892	0.0269058	24
C2	CUFF.6757	139.561	132.327	146.794	OK	1	1382	0.0173661	24
C2	CUFF.6755	177.719	168.812	186.626	OK	1	1198	0.0317195	38
C2	CUFF.6758	578.567	545.696	611.439	OK	1	3408	0.00938967	32
C2	CUFF.6759	0	0	0	OK	1	1414	0.0155587	22
C2	CUFF.6760	100.761	957.714	105.75	OK	1	3201	0.00562324	18
C2	CUFF.6762	0	0	0	OK	1	676	0.0118343	8
C2	CUFF.6761	71.831	677.981	758.638	OK	1	2113	0.00378609	8
C2	CUFF.6763	199.405	181.146	217.664	OK	1	1933	0.00206932	4
C2	CUFF.6766	252.217	230.277	274.157	OK	1	1948	0.0174538	34
C2	CUFF.6768	105.657	963.387	114.976	OK	1	784	0.0255102	20
C2	CUFF.6767	110.011	104.178	115.843	OK	1	1421	0.018297	26
C2	CUFF.6769	49.014	460.083	520.197	OK	1	2221	0.00720396	16
C2	g10419	159.406	145.366	173.446	OK	1	2154	0.00464253	10
C2	CUFF.6771	0	0	0	OK	1	1806	0.00332226	6
C2	CUFF.6774	120.572	113.866	127.278	OK	1	2168	0.00461255	10
C2	CUFF.6772	0	0	0	OK	1	1252	0.0127796	16
C2	CUFF.6775	351.714	333.776	369.653	OK	1	6972	0.00889271	62
C2	CUFF.6773	624.776	542.111	707.441	OK	1	2297	0.00870701	20
C2	CUFF.6776	125.513	118.48	132.546	OK	1	1295	0.00772201	10
C2	CUFF.6777	0	0	0	OK	1	1736	0.00806452	14
C2	CUFF.6779	132.359	123.327	141.39	OK	1	867	0.0346021	30
C2	CUFF.6778	301.47	289.576	313.364	OK	1	2330	0.0145923	34
C2	CUFF.6781	40.049	375.885	425.095	OK	1	2355	0.0059448	14
C2	CUFF.6782	317.951	293.751	342.151	OK	1	2066	0.00484027	10
C2	CUFF.6784	0	0	0	OK	1	437	0.0320366	14
C2	CUFF.6783	122.029	115.202	128.857	OK	1	1222	0.0130933	16
C2	CUFF.6785	205.843	190.659	221.026	OK	1	2987	0.0100435	30
C2	CUFF.6786	740.673	678.538	802.808	OK	1	1081	0.00925069	10
C2	CUFF.6787	351.751	326.386	377.116	OK	1	2281	0.0140289	32
C2	CUFF.6788	115.363	104.173	126.554	OK	1	2817	0.0028399	8
C2	CUFF.6789	548.636	510.573	586.698	OK	1	1475	0.0108475	16
C2	CUFF.6790	103.442	891.522	117.733	OK	1	1109	0.00901713	10
C2	CUFF.6796	733.399	694.969	771.828	OK	1	2033	0.0029513	6
C2	CUFF.6798	330.354	310.796	349.912	OK	1	3000	0.00533333	16
C2	g10450	288.507	231.801	345.212	OK	1	1640	0.00609756	10
C2	CUFF.6799	391.285	365.016	417.554	OK	1	2655	0.00301318	8
C2	CUFF.6800	151.904	143.018	160.789	OK	1	946	0.0169133	16
C2	CUFF.6801	116.525	110.166	122.885	OK	1	3008	0.0113032	34
C2	CUFF.6803	236.788	220.901	252.675	OK	1	2140	0.00280374	6
C2	CUFF.6806	918.004	850.063	985.946	OK	1	964	0.0207469	20
C2	CUFF.6805	0	0	0	OK	1	1080	0.0166667	18
C2	CUFF.6807	357.927	334.452	381.403	OK	1	2451	0.0114239	28
C2	CUFF.6808	0	0	0	OK	1	1055	0.0132701	14
C2	CUFF.6809	327.556	316.768	338.343	OK	1	4467	0.00626819	28
C2	g10463	484.928	450.802	519.054	OK	1	1489	0.0201477	30
C2	CUFF.6811	64.683	600.478	693.182	OK	1	1403	0.0142552	20
C2	CUFF.6810	127.996	114.741	141.251	OK	1	1403	0.0142552	20
C2	CUFF.6812	2463.75	2353.3	2574.19	OK	1	1998	0.005005	10
C2	CUFF.6813	899.089	816.659	981.518	OK	1	1780	0.00674157	12
C2	CUFF.6814	294.234	0	436.482	OK	1	763	0.0314548	24
C2	CUFF.6815	383.388	359.071	407.705	OK	1	2471	0.00890328	22
C2	CUFF.6816	134.351	125.224	143.477	OK	1	967	0.0227508	22
C2	CUFF.6817	262.603	238.627	28.658	OK	1	1726	0.0162225	28
C2	CUFF.6820	288.323	277.616	299.031	OK	1	2768	0.0101156	28
C2	CUFF.6821	229.987	220.935	239.039	OK	1	1484	0.00673854	10
C2	CUFF.6822	0	0	0	OK	1	582	0.0446735	26
C2	CUFF.6823	700.376	663.051	737.7	OK	1	694	0.0201729	14
C2	CUFF.6824	155.547	139.671	171.423	OK	1	1463	0.00820232	12
C2	CUFF.6825	13.956	122.671	156.449	OK	1	1130	0.00530974	6
C2	CUFF.6828	124.145	112.941	135.35	OK	1	1026	0.0116959	12
C2	g10488	193.507	171.117	215.897	OK	1	994	0.00804829	8
C2	CUFF.6830	411.052	339.836	482.268	OK	1	1181	0.00169348	2
C2	CUFF.6832	151.324	137.494	165.154	OK	1	2467	0.0194568	48
C2	CUFF.6834	290.205	27.266	30.775	OK	1	487	0.0287474	14
C2	CUFF.6835	210.555	180.607	240.503	OK	1	761	0.0262812	20
C2	CUFF.6836	332.561	31.435	350.772	OK	1	5453	0.00476802	26
C2	CUFF.6837	434.602	408.478	460.725	OK	1	2811	0.0113838	32
C2	g10507	611.005	558.264	663.746	OK	1	6020	0.00365448	22
C2	CUFF.6840	263.658	236.164	291.151	OK	1	1151	0.00695048	8
C2	CUFF.6841	136.845	102.249	171.441	OK	1	1151	0.00695048	8
C2	CUFF.6842	104.244	890.777	119.409	OK	1	483	0.0372671	18
C2	CUFF.6843	186.834	173.997	199.671	OK	1	483	0.0372671	18
C2	CUFF.6850	504.948	450.247	559.649	OK	1	696	0.0114943	8
C2	CUFF.6851	920.481	634.748	120.621	OK	1	1495	0.00401338	6
C2	CUFF.6852	250.604	235.132	266.075	OK	1	612	0.0130719	8
C2	CUFF.6865	214.935	132.762	297.108	OK	1	1615	0.00123839	2
C2	CUFF.6866	667.693	620.143	715.243	OK	1	1491	0.00804829	12
C2	CUFF.6867	346.979	307.439	386.518	OK	1	1315	0.00304183	4
C2	CUFF.6868	845.752	74.497	946.534	OK	1	470	0.0297872	14
C2	CUFF.6869	567.905	540.727	595.083	OK	1	7075	0.00508834	36
C2	CUFF.6870	386.762	363.987	409.537	OK	1	2685	0.00446927	12
C2	CUFF.6871	138.803	126.281	151.326	OK	1	2894	0.00829302	24
C2	CUFF.6881	170.141	157.917	182.364	OK	1	4495	0.000889878	4
C2	CUFF.6882	0	0	0	OK	1	893	0.0470325	42
C2	CUFF.6883	707.896	671.236	744.556	OK	1	3731	0.00589654	22
C2	CUFF.6884	602.374	569.834	634.914	OK	1	2377	0.0109382	26
C2	CUFF.6885	286.361	272.029	300.694	OK	1	5097	0.00745537	38
C2	CUFF.6887	406.378	383.978	428.778	OK	1	3535	0.0113154	40
C2	CUFF.6888	0	0	0	OK	1	903	0.0287929	26
C2	CUFF.6889	469.732	43.946	500.004	OK	1	2096	0.0133588	28
C2	CUFF.6892	268.657	240.969	296.346	OK	1	1081	0.0166512	18
C2	CUFF.6894	0	0	0	OK	1	1570	0.0165605	26
C2	CUFF.6895	174.613	169.337	179.888	OK	1	3548	0.0107103	38
C2	CUFF.6896	227.777	219.299	236.255	OK	1	1514	0.0198151	30
C2	CUFF.6897	111.549	103.728	119.37	OK	1	1514	0.0198151	30
C2	CUFF.6898	658.874	625.309	692.438	OK	1	3044	0.0151117	46
C2	CUFF.6899	317.982	289.929	346.035	OK	1	1324	0.0332326	44
C2	CUFF.6900	131.199	125.091	137.308	OK	1	1648	0.0145631	24
C2	CUFF.6901	728.805	679.942	777.667	OK	1	4142	0.00144858	6
C2	CUFF.6903	113.851	100.833	126.868	OK	1	1951	0.0184521	36
C2	CUFF.6904	0	0	0	OK	1	575	0.0382609	22
C2	CUFF.6905	731.403	696.517	766.288	OK	1	996	0.0261044	26
C2	CUFF.6908	93.965	528.707	135.059	OK	1	1739	0.0115009	20
C2	CUFF.6909	212.088	203.73	220.446	OK	1	1384	0.00578035	8
C2	CUFF.6910	419.787	401.679	437.894	OK	1	1231	0.0341186	42
C2	CUFF.6911	939.629	894.349	984.909	OK	1	2040	0.0107843	22
C2	CUFF.6914	169.834	160.8	178.869	OK	1	1934	0.0155119	30
C2	CUFF.6916	335.797	318.594	353.001	OK	1	965	0.026943	26
C2	CUFF.6915	55.486	520.083	589.637	OK	1	1124	0.0142349	16
C2	CUFF.6918	158.194	150.379	166.009	OK	1	1400	0.0228571	32
C2	CUFF.6920	0	0	0	OK	1	830	0.0385542	32
C2	CUFF.6921	199.28	187.637	210.924	OK	1	650	0.00615385	4
C2	CUFF.6922	240.989	217.728	264.251	OK	1	590	0.0169492	10
C2	CUFF.6924	743.302	655.794	830.811	OK	1	372	0.0967742	36
C2	CUFF.6926	271.568	25.37	289.436	OK	1	3320	0.00722892	24
C2	CUFF.6925	314.163	297.473	330.854	OK	1	3939	0.00456969	18
C2	CUFF.6928	272.795	228.788	316.801	OK	1	1515	0.0132013	20
C2	CUFF.6927	297.309	273.369	321.249	OK	1	2834	0.000705716	2
C2	CUFF.6930	215.918	198.141	233.695	OK	1	1642	0.0146163	24
C2	CUFF.3888	87.234	607.506	113.717	OK	1	677	0.00590842	4
C2	CUFF.6931	989.442	916.468	106.242	OK	1	898	0.013363	12
C2	CUFF.6929	0	0	0	OK	1	1106	0.00180832	2
C2	CUFF.6932	464.304	434.634	493.974	OK	1	1996	0.0140281	28
C2	CUFF.6933	679.346	607.207	751.485	OK	1	654	0.0122324	8
C2	CUFF.6935	243.839	222.888	26.479	OK	1	1638	0.00976801	16
C2	CUFF.6934	175.367	163.954	186.779	OK	1	1190	0.00504202	6
C2	CUFF.6936	1177.48	1139.05	1215.91	OK	1	1284	0.00155763	2
C2	CUFF.6937	222.765	213.075	232.454	OK	1	3169	0.00126223	4
C2	CUFF.6938	266.126	743.933	457.858	OK	1	2190	0.00730594	16
C2	CUFF.6941	0	0	0	OK	1	2706	0.0103474	28
C2	CUFF.6944	1755.7	1683.02	1828.38	OK	1	1121	0.00892061	10
C2	CUFF.6942	0	0	0	OK	1	787	0.00762389	6
C2	CUFF.6945	0	0	0	OK	1	2668	0.0149925	40
C2	CUFF.6943	0	0	0	OK	1	2061	0.00873362	18
C2	CUFF.6946	386.439	359.819	413.058	OK	1	902	0.0266075	24
C2	CUFF.6947	124.218	117.783	130.653	OK	1	2140	0.0158878	34
C2	g10655	409.516	378.333	440.699	OK	1	1347	0.0148478	20
C2	CUFF.6949	1185.67	1145.38	1225.97	OK	1	1911	0.00627943	12
C2	g10659	0	0	0	OK	1	1451	0.00137836	2
C2	CUFF.3894	0	0	0	OK	1	901	0.00221976	2
C2	CUFF.6954	348.716	330.184	367.249	OK	1	503	0.00795229	4
C2	CUFF.6955	843.013	796.244	889.783	OK	1	2505	0.00718563	18
C2	CUFF.6956	144.377	138.006	150.749	OK	1	1813	0.0121346	22
C2	CUFF.3893	0	0	0	OK	1	621	0.0257649	16
C2	CUFF.6962	537.116	510.072	564.159	OK	1	4272	0.00280899	12
C2	CUFF.6963	122.944	109.311	136.577	OK	1	4272	0.00280899	12
C2	CUFF.6964	212.102	202.612	221.593	OK	1	1506	0.0199203	30
C2	CUFF.6965	103.947	913.823	116.511	OK	1	421	0.0190024	8
C2	g10678	26.2	23.329	29.071	OK	1	794	0.0100756	8
C2	CUFF.6966	787.884	723.199	85.257	OK	1	695	0.0172662	12
C2	CUFF.6968	726.814	666.415	787.214	OK	1	1058	0.00378072	4
C2	CUFF.6967	961.279	880.037	104.252	OK	1	4674	0.00599059	28
C2	CUFF.6969	225.176	19.1	259.352	OK	1	1675	0.00119403	2
C2	CUFF.6970	297.849	267.887	327.811	OK	1	1675	0.00119403	2
C2	CUFF.6974	565.461	444.732	686.191	OK	1	1603	0.00748596	12
C2	CUFF.6978	0	0	0	OK	1	521	0.084453	44
C2	CUFF.6980	201.59	188.843	214.337	OK	1	2149	0.002792	6
C2	CUFF.6979	487.996	461.758	514.234	OK	1	771	0.0103761	8
C2	CUFF.6981	251.889	218.079	285.699	OK	1	990	0.00606061	6
C2	CUFF.6982	365.528	331.751	399.305	OK	1	1221	0.019656	24
C2	CUFF.6983	29.285	24.388	34.182	OK	1	2671	0.00299513	8
C2	CUFF.6984	147.481	122.608	172.353	OK	1	830	0.0192771	16
C2	g10693	693.985	662.682	725.289	OK	1	2174	0.0101196	22
C2	CUFF.3892	621.512	590.424	65.26	OK	1	691	0.0723589	50
C2	CUFF.3895	411.456	387.922	43.499	OK	1	691	0.0723589	50
C2	g10717	179.865	158.577	201.153	OK	1	1167	0.00514139	6
C2	CUFF.14467	169.193	134.631	203.754	OK	1	5214	0.00613732	32
C2	CUFF.3897	112.752	100.171	125.332	OK	1	2389	0.010046	24
C2	CUFF.14468	891.375	73.924	104.351	OK	1	1744	0.00344037	6
C2	CUFF.14470	199.084	185.756	212.412	OK	1	3935	0.0025413	10
C2	CUFF.14479	677.134	537.936	816.332	OK	1	1361	0.0161646	22
C2	CUFF.14481	109.727	967.214	122.733	OK	1	2132	0.00750469	16
C2	CUFF.14483	126.457	106.056	146.858	OK	1	610	0.00983607	6
C2	g10772	14.406	133.358	154.762	OK	1	2687	0.000744325	2
C2	CUFF.14499	12.773	111.948	143.512	OK	1	1425	0.00140351	2
C2	g10780	852.692	769.981	935.403	OK	1	454	0.0550661	25
C2	CUFF.14508	102.037	970.777	106.995	OK	1	1934	0.00413651	8
C2	CUFF.14509	138.703	132.87	144.536	OK	1	1817	0.00990644	18
C2	CUFF.14510	189.736	180.353	199.118	OK	1	1917	0.0219092	42
C2	CUFF.14513	463.733	394.394	533.072	OK	1	1565	0.00255591	4
C2	CUFF.14514	229.27	219.808	238.732	OK	1	4358	0.0119321	52
C2	CUFF.14515	485.709	396.217	575.201	OK	1	2938	0.0115725	34
C2	CUFF.13901	61.482	584.928	644.713	OK	1	2991	0.00267469	8
C2	CUFF.13903	199.879	181.592	218.167	OK	1	562	0.0106762	6
C2	CUFF.13907	150.377	137.813	162.942	OK	1	3064	0.00130548	4
C2	CUFF.13911	186.164	170.712	201.615	OK	1	3556	0.00281215	10
C2	CUFF.13910	531.229	50.416	558.298	OK	1	3169	0.0100978	32
C2	CUFF.13912	349.447	320.314	37.858	OK	1	1474	0.00542741	8
C2	CUFF.13913	442.499	395.006	489.993	OK	1	530	0.0339623	18
C2	CUFF.13914	57.55	531.492	619.507	OK	1	1255	0.00796813	10
C2	CUFF.13915	320.655	301.948	339.363	OK	1	830	0.0144578	12
C2	CUFF.13917	498.601	459.847	537.356	OK	1	1599	0.0137586	22
C2	CUFF.13916	0	0	0	OK	1	1160	0.0172414	20
C2	CUFF.13919	503.996	423.078	584.913	OK	1	2360	0.00508475	12
C2	CUFF.13920	536.264	503.975	568.552	OK	1	2360	0.00508475	12
C2	CUFF.13927	737.248	695.471	779.025	OK	1	3110	0.00192926	6
C2	CUFF.13930	682.143	642.247	722.039	OK	1	1163	0.0206363	24
C2	CUFF.3903	630.337	545.098	715.576	OK	1	1813	0.0099283	18
C2	CUFF.13932	262.794	251.536	274.053	OK	1	849	0.00942285	8
C2	CUFF.13934	559.609	537.841	581.376	OK	1	958	0.0229645	22
C2	CUFF.13935	621.458	549.598	693.318	OK	1	2364	0.000846024	2
C2	CUFF.13936	0	0	0	OK	1	549	0.0182149	10
C2	CUFF.13938	109.222	982.251	12.022	OK	1	1919	0.00104221	2
C2	CUFF.3905	447.061	422.884	471.237	OK	1	1430	0.020979	30
C2	g10897	0	0	0	OK	1	735	0.00272109	2
C2	g10899	0	0	0	OK	1	735	0.00272109	2
C2	g109	176.608	156.533	196.684	OK	1	1236	0.00485437	6
C2	CUFF.13947	0	0	0	OK	1	920	0.00217391	2
C2	CUFF.13948	524.777	485.408	564.146	OK	1	1690	0.0224852	38
C2	CUFF.13949	503.296	455.546	551.045	OK	1	816	0.0220588	18
C2	CUFF.13952	144.618	138.096	151.139	OK	1	2149	0.00930665	20
C2	CUFF.13953	261.174	239.931	282.417	OK	1	1922	0.00832466	16
C2	CUFF.13954	281.291	255.183	307.398	OK	1	1618	0.0148331	24
C2	CUFF.13956	116.053	103.428	128.679	OK	1	1424	0.0238764	34
C2	CUFF.13958	635.921	607.173	664.668	OK	1	1305	0.0045977	6
C2	CUFF.13960	378.855	317.007	440.703	OK	1	2264	0.00353357	8
C2	CUFF.13962	663.037	626.991	699.083	OK	1	2119	0.00943841	20
C2	CUFF.13963	710.396	67.683	743.962	OK	1	3381	0.00769003	26
C2	CUFF.13965	520.519	496.388	54.465	OK	1	3288	0.00547445	18
C2	CUFF.13966	152.782	144.13	161.434	OK	1	1670	0.011976	20
C2	CUFF.14677	307.602	258.454	35.675	OK	1	3820	0.00209424	8
C2	CUFF.14676	313.842	251.446	376.238	OK	1	3820	0.00209424	8
C2	CUFF.5613	122.017	107.043	13.699	OK	1	1311	0.00762776	10
C2	g10986	882.337	827.758	936.916	OK	1	5956	0.00201477	12
C2	CUFF.5615	576.976	546.967	606.986	OK	1	4528	0.0106007	48
C2	CUFF.5616	922.003	821.505	10.225	OK	1	2365	0.0105708	25
C2	CUFF.5620	159.946	145.673	17.422	OK	1	2753	0.00581184	16
C2	g10997	158.576	130.189	186.962	OK	1	830	0.053012	44
C2	CUFF.5622	129.189	117.885	140.492	OK	1	2521	0.00238001	6
C2	g11004	579.093	524.024	634.163	OK	1	3397	0.00353253	12
C2	CUFF.5625	23.436	217.957	250.763	OK	1	5675	0.00317181	18
C2	CUFF.5628	282.902	267.343	298.461	OK	1	2762	0.0057929	16
C2	CUFF.5633	940.739	732.319	114.916	OK	1	816	0.0196078	16
C2	CUFF.5635	417.318	386.531	448.104	OK	1	2108	0.012334	26
C2	g11027	15.106	14.232	159.801	OK	1	3675	0.000544218	2
C2	CUFF.5637	75.568	705.277	806.082	OK	1	1096	0.00729927	8
C2	g11039	247.661	213.418	281.904	OK	1	4684	0.000426985	2
C2	CUFF.5642	891.708	854.778	928.638	OK	1	2974	0.000672495	2
C2	CUFF.5644	171.517	137.065	205.969	OK	1	1891	0.00317292	6
C2	CUFF.5645	23.452	213.771	255.269	OK	1	1406	0.0199147	28
C2	CUFF.5646	120.866	115.001	126.731	OK	1	1406	0.0199147	28
C2	CUFF.5649	107.99	101.948	114.032	OK	1	904	0.0309735	28
C2	CUFF.5647	464.485	450.227	478.742	OK	1	2004	0.0149701	30
C2	CUFF.5648	0	0	0	OK	1	661	0.0332829	22
C2	CUFF.5650	118.896	112.459	125.334	OK	1	2098	0.00667302	14
C2	CUFF.5652	142.447	121.412	163.483	OK	1	1357	0.0103169	14
C2	CUFF.5658	586.046	503.764	668.328	OK	1	1704	0.00821596	14
C2	CUFF.5659	252.357	0	676.709	OK	1	605	0.00330578	2
C2	CUFF.5660	163.244	151.725	174.763	OK	1	4211	0.000474947	2
C2	CUFF.5666	230.273	213.071	247.474	OK	1	2493	0.00320899	8
C2	CUFF.5667	0	0	0	OK	1	801	0.0399501	32
C2	CUFF.5668	654.423	628.027	68.082	OK	1	5093	0.00706852	36
C2	CUFF.5669	245.249	22.153	268.968	OK	1	1616	0.00866337	14
C2	CUFF.5670	312.242	288.901	335.584	OK	1	1624	0.00492611	8
C2	CUFF.5671	399.061	362.743	435.379	OK	1	1424	0.011236	16
C2	CUFF.5672	169.562	0	473.607	OK	1	1832	0.0141921	26
C2	CUFF.5673	213.936	195.976	231.896	OK	1	3751	0.00479872	18
C2	CUFF.5674	386.953	368.262	405.644	OK	1	1227	0.0146699	18
C2	CUFF.5675	729.307	621.752	836.862	OK	1	1768	0.0113122	20
C2	CUFF.5676	131.8	118.711	144.889	OK	1	492	0.00813008	4
C2	CUFF.5677	414.277	328.109	500.444	OK	1	1002	0.011976	12
C2	CUFF.5678	445.717	34.874	542.695	OK	1	950	0.00210526	2
C2	g11106	340.261	313.225	367.297	OK	1	1473	0.00271555	4
C2	CUFF.5679	213.289	19.551	231.068	OK	1	1658	0.00361882	6
C2	CUFF.5680	127.626	113.517	141.735	OK	1	7418	0.00323537	24
C2	CUFF.5681	117.564	0	37.441	OK	1	6809	0.00367161	25
C2	CUFF.5693	103.634	990.739	108.195	OK	1	1547	0.0193924	30
C2	CUFF.5695	122.566	116.779	128.353	OK	1	2019	0.00495295	10
C2	CUFF.5699	119.994	109.219	130.77	OK	1	2875	0.0104348	30
C2	CUFF.5700	0	0	0	OK	1	481	0.004158	2
C2	CUFF.5701	297.095	270.664	323.526	OK	1	921	0.0130293	12
C2	CUFF.5703	977.906	930.338	102.547	OK	1	1555	0.0128617	20
C2	CUFF.5704	121.194	114.549	127.838	OK	1	1960	0.0102041	20
C2	CUFF.5705	0	0	0	OK	1	1340	0.0149254	20
C2	CUFF.5706	109.89	104.168	115.611	OK	1	1985	0.018136	36
C2	CUFF.5708	400.464	326.701	474.228	OK	1	660	0.0121212	8
C2	CUFF.5709	296.074	241.653	350.494	OK	1	1643	0.00243457	4
C2	CUFF.5710	139.077	106.612	171.542	OK	1	622	0.0160772	10
C2	CUFF.5711	27.8	258.159	29.784	OK	1	1693	0.0224454	38
C2	CUFF.5712	604.254	568.026	640.481	OK	1	729	0.00548697	4
C2	CUFF.5713	0	0	0	OK	1	641	0.0156006	10
C2	CUFF.5716	219.383	646.761	37.409	OK	1	5636	0.00745209	42
C2	CUFF.5714	102.031	95.852	108.21	OK	1	1487	0.0228648	34
C2	CUFF.5717	494.235	452.257	536.212	OK	1	1150	0.0156522	18
C2	CUFF.5715	271.594	247.995	295.194	OK	1	1544	0.00518135	8
C2	CUFF.5718	68.249	641.593	723.387	OK	1	2252	0.00799289	18
C2	CUFF.5719	63.712	599.534	674.707	OK	1	2173	0.00736309	16
C2	CUFF.5720	809.651	764.956	854.347	OK	1	1624	0.0221675	36
C2	CUFF.5721	309.783	294.364	325.202	OK	1	3957	0.0101087	40
C2	CUFF.5722	22.119	165.002	277.378	OK	1	1808	0.00331858	6
C2	CUFF.5727	524.063	504.688	543.437	OK	1	1133	0.0070609	8
C2	CUFF.5729	328.855	309.264	348.445	OK	1	1551	0.00644745	10
C2	CUFF.5732	269.849	215.925	323.774	OK	1	2193	0.00547196	12
C2	g11181	116.472	101.973	130.971	OK	1	1290	0.020155	26
C2	CUFF.5733	380.542	358.631	402.454	OK	1	4571	0.00656311	30
C2	CUFF.5735	294.648	267.841	321.455	OK	1	897	0.0178372	16
C2	CUFF.5737	220.542	211.765	229.318	OK	1	1514	0.015852	24
C2	CUFF.5739	922.506	71.372	113.129	OK	1	935	0.0149733	14
C2	CUFF.5740	242.087	220.811	263.362	OK	1	2200	0.00636364	14
C2	g11201	0.146904	0	0.440713	OK	1	458	0.00436681	2
C2	g11206	0	0	0	OK	1	1039	0.00192493	2
C2	CUFF.5744	145.346	132.978	157.714	OK	1	3023	0.00661594	20
C2	CUFF.5745	282.279	241.843	322.714	OK	1	679	0.017673	12
C2	CUFF.5747	371.726	349.306	394.146	OK	1	2403	0.00499376	12
C2	CUFF.5748	279.693	25.799	301.396	OK	1	2664	0.00675676	18
C2	CUFF.5749	328.038	304.725	351.351	OK	1	1199	0.0166806	20
C2	CUFF.5750	464.348	429.788	498.908	OK	1	1300	0.0230769	30
C2	CUFF.5751	391.884	325.868	457.901	OK	1	1245	0.00803213	10
C2	CUFF.5757	154.142	111.667	196.616	OK	1	841	0.00237812	2
C2	CUFF.5779	0	0	0	OK	1	469	0.0255864	12
C2	CUFF.5783	897.405	850.019	94.479	OK	1	1736	0.00921659	16
C2	CUFF.5784	454.467	40.436	504.575	OK	1	872	0.016055	14
C2	CUFF.5785	290.408	266.485	314.331	OK	1	1722	0.0150987	26
C2	CUFF.5786	779.276	0	397.978	OK	1	390	0.0102564	4
C2	g11288	127.721	124.495	130.947	OK	1	2715	0.00515654	14
C2	CUFF.5788	34.104	0.749905	607.089	OK	1	835	0.00718563	6
C2	CUFF.5791	208.998	200.913	217.084	OK	1	2807	0.00213751	6
C2	CUFF.5792	107.037	97.993	116.081	OK	1	3975	0.00402516	16
C2	g11296	0.286203	0.0813946	0.491011	OK	1	1631	0.00245248	4
C2	CUFF.5793	737.559	571.093	904.024	OK	1	536	0.00373134	2
C2	CUFF.5794	581.241	524.876	637.607	OK	1	3305	0.00786687	26
C2	CUFF.5795	363.342	342.382	384.301	OK	1	2882	0.0159611	46
C2	CUFF.14684	199.861	0.845585	315.163	OK	1	712	0.00842697	6
C2	CUFF.5796	191.99	182.877	201.104	OK	1	851	0.0329025	28
C2	CUFF.5797	59.713	561.603	632.658	OK	1	1613	0.00619963	10
C2	CUFF.5798	479.198	434.434	523.962	OK	1	919	0.00870511	8
C2	CUFF.5799	368.778	350.192	387.363	OK	1	2935	0.0163543	48
C2	g11304	117.414	91.106	143.722	OK	1	571	0.0175131	10
C2	CUFF.5800	49.049	293.744	687.237	OK	1	571	0.0175131	10
C2	CUFF.5801	938.743	872.468	100.502	OK	1	1091	0.0164986	18
C2	CUFF.5802	505.245	463.404	547.086	OK	1	1157	0.0103717	12
C2	g11307	182.557	159.956	205.158	OK	1	887	0.0157835	14
C2	CUFF.5805	0	0	0	OK	1	1212	0.00825082	10
C2	CUFF.5804	102.328	965.684	108.088	OK	1	1683	0.016637	28
C2	CUFF.5806	859.137	802.586	915.688	OK	1	2103	0.0142653	30
C2	CUFF.5808	632.945	581.648	684.243	OK	1	1289	0.0232739	30
C2	CUFF.5807	0	0	0	OK	1	893	0.0201568	18
C2	CUFF.5817	847.559	75.731	937.807	OK	1	2370	0.00253165	6
C2	CUFF.5818	679.258	644.556	71.396	OK	1	2370	0.00253165	6
C2	CUFF.5827	481.327	416.103	546.551	OK	1	2651	0.0120709	32
C2	CUFF.5838	0.945942	0.265649	162.623	OK	1	1354	0.00443131	6
C2	CUFF.5837	268.428	154.241	382.616	OK	1	1354	0.00443131	6
C2	CUFF.5839	389.898	293.069	486.728	OK	1	473	0.0211416	10
C2	CUFF.5842	0.855046	0.339888	13.702	OK	1	667	0.0089955	6
C2	CUFF.5850	850.139	739.609	960.669	OK	1	889	0.00224972	2
C2	CUFF.5851	305.074	265.906	344.242	OK	1	889	0.00224972	2
C2	CUFF.5863	974.925	838.416	111.143	OK	1	1485	0.0040404	6
C2	CUFF.5871	158.402	0.936808	223.123	OK	1	624	0.0224359	14
C2	CUFF.5882	0.945154	0.417096	147.321	OK	1	1951	0.00410046	8
C2	CUFF.5883	760.359	631.011	889.706	OK	1	947	0.00844773	8
C2	CUFF.5893	363.011	339.123	386.898	OK	1	2164	0.00831793	18
C2	CUFF.5894	720.224	686.174	754.273	OK	1	3770	0.00848806	32
C2	CUFF.5895	114.634	109.549	119.72	OK	1	1734	0.0196078	34
C2	CUFF.5897	121.574	116.502	126.646	OK	1	3846	0.0098804	38
C2	CUFF.5898	330.776	314.088	347.465	OK	1	1445	0.00415225	6
C2	CUFF.5899	613.241	561.103	665.378	OK	1	820	0.00487805	4
C2	CUFF.5901	606.143	570.087	642.199	OK	1	1830	0.00765027	14
C2	CUFF.5902	330.122	301.432	358.812	OK	1	1423	0.00983837	14
C2	CUFF.5904	0	0	0	OK	1	416	0.0336538	14
C2	CUFF.5905	846.416	809.558	883.273	OK	1	4472	0.00313059	14
C2	CUFF.5906	117.013	110.112	123.915	OK	1	1503	0.0106454	16
C2	CUFF.5907	0	0	0	OK	1	1864	0.00321888	6
C2	g11479	785.064	742.473	827.654	OK	1	972	0.0185185	18
C2	CUFF.5910	226.962	20.203	251.895	OK	1	625	0.0384	24
C2	CUFF.5911	124.982	109.916	140.048	OK	1	625	0.0384	24
C2	CUFF.5912	295.069	274.028	31.611	OK	1	2308	0.0129983	30
C2	CUFF.5914	263.205	253.455	272.954	OK	1	1992	0.00301205	6
C2	CUFF.5913	0	0	0	OK	1	1086	0.00368324	4
C2	CUFF.5915	268.269	251.795	284.743	OK	1	3158	0.00949968	30
C2	CUFF.5916	206.452	196.524	216.38	OK	1	2071	0.00965717	20
C2	CUFF.5918	436.616	407.741	465.49	OK	1	1420	0.0239437	34
C2	CUFF.5919	100.682	0	114.591	OK	1	4294	0.00232883	10
C2	CUFF.5921	58.947	549.964	628.977	OK	1	3331	0.00180126	6
C2	CUFF.16240	247.891	229.963	265.819	OK	1	2633	0.0075959	20
C2	CUFF.16246	241.022	222.628	259.417	OK	1	2133	0.0121894	26
C2	CUFF.13121	366.302	339.645	392.959	OK	1	2964	0.0107962	32
C2	CUFF.13120	142.21	129.247	155.172	OK	1	2964	0.0107962	32
C2	CUFF.13128	0	0	0	OK	1	750	0.016	12
C2	CUFF.13129	679.611	626.239	732.984	OK	1	1749	0.00343053	6
C2	CUFF.13136	14.606	125.045	167.076	OK	1	1001	0.003996	4
C2	CUFF.13137	257.299	212.818	301.779	OK	1	4736	0.000844595	4
C2	CUFF.13138	352.146	340.152	364.139	OK	1	2225	0.00808989	18
C2	CUFF.13140	150.051	143.544	156.558	OK	1	2127	0.00376117	8
C2	CUFF.13141	277.982	249.219	306.746	OK	1	2127	0.00376117	8
C2	g11609	149.709	135.232	164.185	OK	1	1352	0.00887574	12
C2	CUFF.13143	290.929	259.419	32.244	OK	1	860	0.00232558	2
C2	CUFF.13144	853.645	804.373	902.918	OK	1	3816	0.00314465	12
C2	CUFF.13147	226.105	206.857	245.352	OK	1	2059	0.000971345	2
C2	CUFF.13157	343.411	290.936	395.886	OK	1	1006	0.00397614	4
C2	CUFF.13163	257.075	222.086	292.064	OK	1	1557	0.00128452	2
C2	CUFF.13167	667.721	391.447	943.995	OK	1	739	0.0189445	14
C2	CUFF.13168	468.619	442.969	494.269	OK	1	3894	0.00667694	26
C2	g11654	829.824	774.542	885.106	OK	1	972	0.0144033	14
C2	CUFF.13170	851.912	742.904	960.919	OK	1	1106	0.00361664	4
C2	CUFF.13171	522.847	352.087	693.608	OK	1	573	0.0383944	22
C2	CUFF.13174	330.631	306.838	354.424	OK	1	861	0.0348432	30
C2	CUFF.8924	607.712	496.555	718.869	OK	1	869	0.0115075	10
C2	CUFF.8927	11.294	912.849	134.595	OK	1	944	0.0254237	24
C2	CUFF.8960	702.932	568.619	837.244	OK	1	1569	0.00382409	6
C2	CUFF.8961	717.408	613.189	821.626	OK	1	1435	0.0111498	16
C2	CUFF.8962	795.771	711.469	880.074	OK	1	677	0.00295421	2
C2	CUFF.8963	195.663	181.904	209.422	OK	1	3245	0.00677966	22
C2	CUFF.8964	672.167	629.856	714.479	OK	1	1713	0.0151781	26
C2	g11764	998.998	80.625	119.175	OK	1	771	0.0129702	10
C2	CUFF.8965	200.536	118.506	282.565	OK	1	771	0.0129702	10
C2	CUFF.8966	103.129	971.556	109.102	OK	1	1309	0.0106952	14
C2	CUFF.8969	471.569	413.426	529.712	OK	1	1847	0.00433135	8
C2	CUFF.8970	425.529	383.685	467.373	OK	1	757	0.010568	8
C2	CUFF.8972	344.639	325.458	363.819	OK	1	2536	0.00709779	18
C2	CUFF.8984	311.894	297.841	325.947	OK	1	4244	0.00424128	18
C2	CUFF.8985	254.845	234.325	275.366	OK	1	610	0.0262295	16
C2	CUFF.9003	305.944	282.872	329.015	OK	1	610	0.0196721	12
C2	CUFF.9005	640.312	58.367	696.953	OK	1	1219	0.00820345	10
C2	CUFF.9022	988.139	93.441	104.187	OK	1	2144	0.0102612	22
C2	CUFF.9023	372.406	353.089	391.724	OK	1	3078	0.00324886	10
C2	CUFF.9025	0	0	0	OK	1	443	0.027088	12
C2	CUFF.9028	437.495	412.817	462.174	OK	1	3385	0.011226	38
C2	CUFF.9026	828.499	792.859	864.139	OK	1	733	0.0109141	8
C2	CUFF.9029	486.276	457.906	514.646	OK	1	4815	0.0128764	62
C2	CUFF.9027	0	0	0	OK	1	456	0.0263158	12
C2	CUFF.9030	526.978	481.248	572.708	OK	1	1036	0.00965251	10
C2	CUFF.9031	0	0	0	OK	1	639	0.028169	18
C2	CUFF.9032	113.996	106.064	121.929	OK	1	993	0.0261833	26
C2	CUFF.9033	564.847	512.399	617.295	OK	1	962	0.010395	10
C2	g11891	221.382	19.936	243.405	OK	1	1303	0.0076746	10
C2	CUFF.9034	291.305	261.592	321.017	OK	1	1032	0.00581395	6
C2	g11894	104.021	87.284	120.757	OK	1	1124	0.0213523	24
C2	CUFF.9036	671.896	560.228	783.563	OK	1	1244	0.00482315	6
C2	CUFF.9038	776.411	718.626	834.197	OK	1	911	0.00439078	4
C2	CUFF.9039	286.707	26.508	308.333	OK	1	1874	0.00213447	4
C2	CUFF.9040	136.87	127.932	145.808	OK	1	957	0.0229885	22
C2	CUFF.9041	908.288	842.176	97.44	OK	1	870	0.00689655	6
C2	CUFF.9042	156.568	139.928	173.208	OK	1	1545	0.0012945	2
C2	CUFF.9043	201.809	190.558	213.059	OK	1	1000	0.034	34
C2	CUFF.9045	255.168	244.695	265.641	OK	1	1613	0.0185989	30
C2	CUFF.9049	296.086	277.026	315.146	OK	1	819	0.00976801	8
C2	CUFF.9047	19.568	168.629	222.731	OK	1	819	0.00976801	8
C2	CUFF.9048	155.898	149.655	162.141	OK	1	1706	0.0257913	44
C2	CUFF.9061	104.542	945.497	114.534	OK	1	2087	0.0033541	7
C2	CUFF.9076	15.21	135.799	168.401	OK	1	5056	0.00039557	2
C2	CUFF.9084	164.527	152.417	176.636	OK	1	1674	0.00358423	6
C2	CUFF.16298	146.395	929.743	199.815	OK	1	953	0.00209864	2
C2	CUFF.16299	49.484	457.047	532.634	OK	1	1660	0.0253012	42
C2	CUFF.9113	640.148	587.277	693.019	OK	1	8015	0.00274485	22
C2	CUFF.9114	253.449	231.648	27.525	OK	1	1868	0.00856531	16
C2	CUFF.9115	189.206	177.767	200.645	OK	1	3815	0.00209699	8
C2	CUFF.9117	244.396	231.209	257.584	OK	1	938	0.021322	20
C2	CUFF.9133	151.499	142.963	160.035	OK	1	4566	0.00131406	6
C2	CUFF.9135	252.389	23.27	272.077	OK	1	2061	0.0126152	26
C2	CUFF.9137	170.828	153.992	187.663	OK	1	2747	0.00728067	20
C2	CUFF.9139	667.924	637.858	697.99	OK	1	1026	0.00194932	2
C2	CUFF.9145	254.835	243.962	265.708	OK	1	2013	0.012916	26
C2	CUFF.9146	216.891	199.262	23.452	OK	1	2013	0.012916	26
C2	CUFF.9147	448.572	37.898	518.163	OK	1	2039	0.0245218	50
C2	CUFF.9153	996.776	880.384	111.317	OK	1	559	0.0143113	8
C2	CUFF.9158	439.779	411.899	467.658	OK	1	1994	0.00501505	10
C2	CUFF.9163	210.541	202.927	218.155	OK	1	1711	0.0163647	28
C2	g1213	279.004	257.635	300.372	OK	1	1355	0.00147602	2
C2	CUFF.6990	519.054	477.025	561.083	OK	1	695	0.0258993	18
C2	CUFF.16290	189.105	171.515	206.696	OK	1	1277	0.00469851	6
C2	CUFF.16291	87.941	830.261	928.558	OK	1	2072	0.00868726	18
C2	g12152	26.936	24.866	29.006	OK	1	1866	0.00428725	8
C2	CUFF.14585	860.104	821.574	898.634	OK	1	2624	0.00533537	14
C2	CUFF.9972	418.347	395.281	441.412	OK	1	5409	0.000739508	4
C2	CUFF.9973	0	0	0	OK	1	681	0.0381791	26
C2	CUFF.9983	237.674	227.311	248.038	OK	1	1375	0.0189091	26
C2	CUFF.9984	0	0	0	OK	1	691	0.0173661	12
C2	CUFF.9985	346.887	333.467	360.306	OK	1	2754	0.00944081	26
C2	CUFF.9989	927.173	876.045	978.302	OK	1	2132	0.0262664	56
C2	CUFF.9988	0	0	0	OK	1	576	0.0347222	20
C2	CUFF.9991	229.163	190.508	267.818	OK	1	660	0.00606061	4
C2	g12312	614.417	594.611	634.223	OK	1	3016	0.00530504	16
C2	CUFF.9994	303.418	281.151	325.684	OK	1	1525	0.0052459	8
C2	CUFF.9995	450.404	419.272	481.537	OK	1	1422	0.0140647	20
C2	CUFF.9996	0	0	0	OK	1	1165	0.0103004	12
C2	CUFF.9997	767.178	733.889	800.467	OK	1	2466	0.0129765	32
C2	CUFF.9998	172.993	140.552	205.434	OK	1	1385	0.0202166	28
C2	CUFF.9999	311.013	288.353	333.673	OK	1	2998	0.00733823	22
C2	CUFF.10000	211.114	190.486	231.742	OK	1	1614	0.00619579	10
C2	CUFF.10001	558.296	495.077	621.516	OK	1	2224	0.0107914	24
C2	CUFF.10002	718.328	693.269	743.387	OK	1	1470	0.00680272	10
C2	CUFF.10003	127.497	108.634	146.359	OK	1	1173	0.0153453	18
C2	CUFF.10004	178.563	169.433	187.692	OK	1	1414	0.019802	28
C2	CUFF.10005	0	0	0	OK	1	2397	0.0150188	36
C2	CUFF.10006	185.319	170.605	200.032	OK	1	3585	0.00669456	24
C2	CUFF.10008	317.693	291.524	343.861	OK	1	1917	0.00938967	18
C2	CUFF.10007	747.799	690.907	804.691	OK	1	1393	0.0315865	44
C2	CUFF.10009	288.606	273.232	303.981	OK	1	1193	0.0201174	24
C2	CUFF.10011	0	0	0	OK	1	378	0.0582011	22
C2	CUFF.10010	973.618	902.634	104.46	OK	1	1079	0.0185357	20
C2	CUFF.10014	11.64	101.728	131.072	OK	1	1105	0.00180996	2
C2	CUFF.7009	212.778	194.725	230.832	OK	1	1202	0.00831947	10
C2	CUFF.10018	158.4	149.455	167.345	OK	1	759	0.00527009	4
C2	CUFF.10020	732.035	710.731	753.34	OK	1	1699	0.0129488	22
C2	CUFF.10019	897.566	844.377	950.755	OK	1	1699	0.0129488	22
C2	CUFF.10023	882.405	835.284	929.525	OK	1	2110	0.00189573	4
C2	CUFF.10024	104.554	387.347	170.373	OK	1	1299	0.0200154	26
C2	CUFF.10026	101.686	976.658	105.707	OK	1	3437	0.00756474	26
C2	CUFF.10027	650.255	502.325	798.185	OK	1	6617	0.00362702	24
C2	g12373	440.432	424.794	45.607	OK	1	3095	0.00775444	24
C2	CUFF.10028	23.56	213.632	257.568	OK	1	1431	0.0125786	18
C2	g12375	602.783	510.194	695.372	OK	1	1343	0.00595681	8
C2	CUFF.10029	561.804	528.901	594.706	OK	1	2812	0.00853485	24
C2	CUFF.10031	689.595	604.029	775.161	OK	1	485	0.028866	14
C2	CUFF.10030	402.568	369.582	435.554	OK	1	1075	0.0055814	6
C2	CUFF.10033	0	0	0	OK	1	839	0.00953516	8
C2	CUFF.10037	68.591	648.619	72.32	OK	1	2951	0.00203321	6
C2	CUFF.10040	363.677	339.173	388.181	OK	1	1798	0.0111235	20
C2	CUFF.10044	877.631	836.478	918.785	OK	1	1803	0.00332779	6
C2	CUFF.10052	864.669	780.951	948.388	OK	1	1392	0.00143678	2
C2	CUFF.10053	340.649	272.897	408.401	OK	1	1392	0.00143678	2
C2	CUFF.10064	161.261	146.712	175.811	OK	1	1529	0.00261609	4
C2	CUFF.10067	209.105	190.851	22.736	OK	1	3219	0.00994097	32
C2	CUFF.10069	133.983	124.059	143.907	OK	1	2948	0.0027137	8
C2	CUFF.10070	384.037	36.507	403.004	OK	1	6921	0.00231181	16
C2	CUFF.10078	587.238	524.447	650.029	OK	1	2167	0.00922935	20
C2	CUFF.10083	155.725	0.992117	212.238	OK	1	639	0.0250391	16
C2	CUFF.10082	0.72971	0.386278	107.314	OK	1	639	0.0250391	16
C2	g12530	0	0	0	OK	1	661	0.00302572	2
C2	CUFF.10122	635.336	569.984	700.688	OK	1	1511	0.00661813	10
C2	CUFF.10125	360.548	325.874	395.222	OK	1	757	0.0211361	16
C2	CUFF.10124	175.313	165.516	18.511	OK	1	2985	0.00603015	18
C2	CUFF.10126	272.451	245.832	299.071	OK	1	3242	0.0141888	46
C2	CUFF.10132	0	0	0	OK	1	1053	0.00759734	8
C2	CUFF.10133	196.912	181.214	21.261	OK	1	1053	0.00759734	8
C2	CUFF.10134	414.571	382.431	446.712	OK	1	1503	0.00665336	10
C2	CUFF.12797	114.619	899.348	139.303	OK	1	1105	0.00361991	4
C2	CUFF.7038	782.193	530.836	103.355	OK	1	1202	0.00166389	2
C2	g12682	0.0478797	0	0.239399	OK	1	605	0.00661157	4
C2	CUFF.14704	886.137	783.565	98.871	OK	1	1601	0.00374766	6
C2	g12775	0	0	0	OK	1	731	0.00273598	2
C2	g12776	0	0	0	OK	1	1840	0.00108696	2
C2	CUFF.14730	274.435	256.442	292.429	OK	1	3347	0.00657305	22
C2	CUFF.14732	628.336	562.268	694.405	OK	1	535	0.0261682	14
C2	CUFF.14731	209.114	194.417	22.381	OK	1	3013	0.0112844	34
C2	CUFF.14734	242.585	229.174	255.995	OK	1	1337	0.0299177	40
C2	CUFF.6225	128.269	114.564	141.975	OK	1	2137	0.00655124	14
C2	CUFF.6228	131.445	11.557	147.319	OK	1	1422	0.00421941	6
C2	CUFF.6227	356.314	226.112	486.517	OK	1	1422	0.00421941	6
C2	CUFF.6239	67.5	608.302	741.697	OK	1	1129	0.0230292	26
C2	CUFF.6240	382.069	349.444	414.693	OK	1	1436	0.00139276	2
C2	CUFF.6242	0	0	0	OK	1	902	0.00443459	4
C2	CUFF.6243	247.791	0	665.486	OK	1	5545	0.00288548	16
C2	CUFF.6244	212.226	18.922	235.232	OK	1	1458	0.0205761	30
C2	CUFF.6245	264.142	247.373	280.912	OK	1	631	0.022187	14
C2	CUFF.6246	714.008	667.674	760.342	OK	1	1778	0.0168729	30
C2	CUFF.6247	358.015	331.418	384.612	OK	1	1261	0.0111023	14
C2	CUFF.6250	527.627	496.061	559.192	OK	1	2376	0.0016835	4
C2	CUFF.6252	163.86	156.34	171.38	OK	1	1438	0.00556328	8
C2	CUFF.6266	125.734	11.411	137.357	OK	1	3041	0.000657678	2
C2	CUFF.6267	220.232	195.966	244.499	OK	1	3222	0.0018622	6
C2	CUFF.6268	2081.29	1993.04	2169.54	OK	1	689	0.011611	8
C2	CUFF.6269	987.292	915.989	105.859	OK	1	4614	0.00346771	16
C2	g12888	0	0	0	OK	1	559	0.00715563	4
C2	CUFF.7049	102.501	926.329	11.237	OK	1	2835	0.000705467	2
C2	CUFF.7050	158.093	141.746	17.444	OK	1	2835	0.000705467	2
C2	CUFF.6271	160.91	154.415	167.405	OK	1	1779	0.014615	26
C2	CUFF.6272	155.215	147.781	162.649	OK	1	1630	0.0171779	28
C2	CUFF.6273	0	0	0	OK	1	902	0.0022173	2
C2	CUFF.6278	979.869	913.737	104.6	OK	1	839	0.0190703	16
C2	CUFF.6277	691.396	659.448	723.344	OK	1	839	0.0190703	16
C2	CUFF.6280	570.845	531.645	610.045	OK	1	1276	0.00470219	6
C2	CUFF.6281	0	0	0	OK	1	1001	0.023976	24
C2	CUFF.6282	0	0	0	OK	1	1517	0.00263678	4
C2	CUFF.6284	392.136	369.001	415.271	OK	1	3416	0.00409836	14
C2	CUFF.6286	353.195	336.635	369.755	OK	1	1569	0.0012747	2
C2	CUFF.6289	663.587	632.568	694.605	OK	1	2535	0.00946746	24
C2	CUFF.6290	343.067	321.021	365.113	OK	1	1616	0.00866337	14
C2	g12962	0	0	0	OK	1	1317	0.0015186	2
C2	CUFF.6293	21.33	194.027	232.573	OK	1	1755	0.0102564	18
C2	CUFF.6294	280.36	264.998	295.722	OK	1	979	0.0020429	2
C2	g12973	53.428	503.869	564.691	OK	1	1184	0.00506757	6
C2	CUFF.6298	389.448	34.745	431.445	OK	1	849	0.00942285	8
C2	CUFF.6300	723.676	677.442	769.911	OK	1	1409	0.00425834	6
C2	CUFF.6299	129.374	109.034	149.713	OK	1	1409	0.00425834	6
C2	CUFF.6301	351.203	328.871	373.535	OK	1	3487	0.00745627	26
C2	g12978	329.933	302.899	356.968	OK	1	1099	0.00909918	10
C2	CUFF.6304	245.563	226.205	26.492	OK	1	2169	0.0119871	26
C2	CUFF.6305	146.709	13.379	159.628	OK	1	741	0.048583	36
C2	CUFF.6308	163.763	149.337	178.189	OK	1	2576	0.00388199	10
C2	CUFF.6310	825.458	737.645	91.327	OK	1	5500	0.00290909	16
C2	CUFF.12800	0	0	0	OK	1	681	0.0176211	12
C2	CUFF.6324	888.232	83.982	936.644	OK	1	2029	0.0128142	26
C2	CUFF.6326	220.8	0	540.861	OK	1	731	0.0136799	10
C2	CUFF.6325	792.999	742.318	843.679	OK	1	996	0.0200803	20
C2	g13006	675.659	62.165	729.667	OK	1	885	0.00225989	2
C2	CUFF.6327	309.433	285.677	33.319	OK	1	2089	0.0124461	26
C2	CUFF.6328	869.576	822.026	917.125	OK	1	1380	0.0115942	16
C2	g13010	0	0	0	OK	1	1522	0.021025	32
C2	CUFF.6331	329.743	307.744	351.741	OK	1	2280	0.00877193	20
C2	CUFF.6334	237.035	224.72	249.35	OK	1	1459	0.0109664	16
C2	CUFF.6335	504.287	482.946	525.627	OK	1	1484	0.0202156	30
C2	CUFF.6336	229.637	211.991	247.284	OK	1	563	0.0390764	22
C2	CUFF.6339	150.919	138.475	163.362	OK	1	1612	0.00868486	14
C2	CUFF.6337	202.954	185.156	220.752	OK	1	2357	0.0118795	28
C2	CUFF.6340	0	0	0	OK	1	519	0.0115607	6
C2	CUFF.6338	285.877	260.612	311.142	OK	1	1176	0.0119048	14
C2	CUFF.6341	204.293	178.441	230.145	OK	1	1047	0.00382044	4
C2	CUFF.6345	583.042	552.135	613.95	OK	1	656	0.0518293	34
C2	CUFF.6346	381.642	359.529	403.754	OK	1	2266	0.0141218	32
C2	CUFF.6347	530.101	489.371	57.083	OK	1	2698	0.00222387	6
C2	CUFF.6348	552.386	52.692	577.853	OK	1	4573	0.00612289	28
C2	g13032	378.332	323.937	432.727	OK	1	485	0.0123711	6
C2	CUFF.6350	170.512	162.711	178.312	OK	1	2811	0.00711491	20
C2	CUFF.6351	461.433	430.639	492.227	OK	1	1747	0.0137378	24
C2	CUFF.6352	140.271	134.781	145.761	OK	1	4277	0.00561141	24
C2	CUFF.6353	325.23	307.734	342.726	OK	1	435	0.0827586	36
C2	CUFF.6354	753.604	670.868	83.634	OK	1	3449	0.00811829	28
C2	CUFF.6355	206.158	183.322	228.995	OK	1	1373	0.0203933	28
C2	CUFF.6356	530.211	48.868	571.741	OK	1	922	0.0130152	12
C2	CUFF.6359	257.923	220.566	295.281	OK	1	3258	0.0092081	30
C2	CUFF.6361	251.769	235.995	267.543	OK	1	3244	0.00986436	32
C2	CUFF.6365	492.319	471.474	513.163	OK	1	5824	0.00480769	28
C2	CUFF.6366	132.844	11.94	146.288	OK	1	1826	0.0219058	40
C2	CUFF.6367	917.664	873.234	962.094	OK	1	1826	0.0219058	40
C2	CUFF.6370	180.719	173.606	187.832	OK	1	2570	0.00856031	22
C2	CUFF.6371	925.614	88.643	964.798	OK	1	3752	0.00533049	20
C2	g13066	0.0780166	0	0.23405	OK	1	768	0.0130208	10
C2	CUFF.6375	17.285	143.119	202.581	OK	1	4756	0.00252313	12
C2	CUFF.6386	65.625	550.735	761.764	OK	1	1398	0.0157368	22
C2	CUFF.6385	815.958	753.703	878.214	OK	1	1398	0.0157368	22
C2	CUFF.6388	143.533	364.991	250.567	OK	1	3476	0.00115075	4
C2	CUFF.6389	286.181	251.834	320.527	OK	1	998	0.00601202	6
C2	CUFF.6390	305.065	224.681	385.449	OK	1	998	0.00601202	6
C2	CUFF.6391	150.547	11.986	181.234	OK	1	813	0.00738007	6
C2	CUFF.6392	87.896	790.937	966.982	OK	1	510	0.0196078	10
C2	CUFF.6394	0	0	0	OK	1	481	0.012474	6
C2	CUFF.6393	296.699	274.798	318.601	OK	1	1842	0.00325733	6
C2	CUFF.6395	181.226	161.765	200.687	OK	1	1842	0.00325733	6
C2	CUFF.12802	369.34	353.64	385.041	OK	1	1587	0.00504096	8
C2	CUFF.6402	304.139	273.636	334.643	OK	1	4426	0.0018075	8
C2	CUFF.6401	281.852	247.364	316.341	OK	1	4426	0.0018075	8
C2	CUFF.6405	740.311	69.688	783.743	OK	1	1382	0.00723589	10
C2	CUFF.6406	947.899	84.548	105.032	OK	1	1703	0.0199648	34
C2	CUFF.6408	127.627	119.653	135.602	OK	1	1209	0.00661704	8
C2	CUFF.6409	514.621	490.032	539.211	OK	1	3198	0.00625391	20
C2	CUFF.6410	135.564	119.793	151.334	OK	1	827	0.00241838	2
C2	CUFF.6414	846.934	800.952	892.916	OK	1	1829	0.00218699	4
C2	CUFF.6416	217.37	201.451	233.289	OK	1	1240	0.00806452	10
C2	CUFF.6417	0	0	0	OK	1	1240	0.00806452	10
C2	CUFF.6418	549.024	507.904	590.144	OK	1	1056	0.0113636	12
C2	CUFF.6421	220.929	211.873	229.985	OK	1	2845	0.00210896	6
C2	CUFF.6423	0	0	0	OK	1	908	0.00881057	8
C2	CUFF.6422	468.752	442.198	495.307	OK	1	516	0.0232558	12
C2	CUFF.6425	287.772	279.442	296.102	OK	1	1801	0.0244309	44
C2	CUFF.6432	1096.86	1065.69	1128.02	OK	1	2456	0.00651466	16
C2	CUFF.6434	388.698	349.054	428.341	OK	1	879	0.0136519	12
C2	CUFF.6435	495.533	465.406	52.566	OK	1	1782	0.00785634	14
C2	CUFF.6436	251.658	239.212	264.104	OK	1	1221	0.027846	34
C2	CUFF.6437	108.534	102.332	114.735	OK	1	1641	0.00365631	6
C2	CUFF.6439	167.731	158.905	176.556	OK	1	1397	0.0171797	24
C2	CUFF.6438	0	0	0	OK	1	1902	0.0115668	22
C2	CUFF.6440	44.073	416.671	464.789	OK	1	4246	0.00518135	22
C2	CUFF.6441	131.357	124.984	137.73	OK	1	2147	0.0130415	28
C2	CUFF.6442	387.363	366.88	407.846	OK	1	2638	0.0144049	38
C2	g13198	0	0	0	OK	1	667	0.0029985	2
C2	CUFF.6446	235.073	217.973	252.173	OK	1	2770	0.0137184	38
C2	CUFF.6449	171.991	158.547	185.435	OK	1	2990	0.0113712	34
C2	CUFF.6455	535.567	505.266	565.867	OK	1	2189	0.0173595	38
C2	CUFF.6456	0	0	0	OK	1	2513	0.00636689	16
C2	CUFF.6457	102.992	99.3	106.684	OK	1	3737	0.00749264	28
C2	CUFF.6458	434.485	0	266.18	OK	1	810	0.0148148	12
C2	CUFF.6459	147.559	121.808	173.311	OK	1	810	0.0148148	12
C2	CUFF.6460	157.397	148.295	166.499	OK	1	1094	0.0219378	24
C2	CUFF.6464	142.156	133.815	150.496	OK	1	1298	0.0138675	18
C2	CUFF.6465	0	0	0	OK	1	876	0.022831	20
C2	CUFF.6466	166.565	121.817	211.313	OK	1	4112	0.00437743	18
C2	CUFF.6468	342.303	317.242	367.364	OK	1	2765	0.00723327	20
C2	CUFF.6469	640.336	609.443	671.229	OK	1	1439	0.0125087	18
C2	CUFF.6470	296.237	274.058	318.416	OK	1	2392	0.00919732	22
C2	CUFF.6471	0	0	0	OK	1	1206	0.00497512	6
C2	CUFF.6472	542.735	514.932	570.537	OK	1	760	0.0342105	26
C2	CUFF.6473	106.332	98.503	114.162	OK	1	997	0.0120361	12
C2	CUFF.6474	115.847	110.416	121.278	OK	1	3001	0.0146618	44
C2	CUFF.6476	555.544	535.918	575.169	OK	1	1570	0.0140127	22
C2	CUFF.6478	690.426	654.561	726.291	OK	1	865	0.00924856	8
C2	CUFF.6477	203.378	193.655	213.101	OK	1	3644	0.00548847	20
C2	CUFF.6479	0	0	0	OK	1	924	0.0108225	10
C2	CUFF.6483	117.898	100.654	135.141	OK	1	1254	0.00478469	6
C2	CUFF.6484	494.711	46.006	529.363	OK	1	1490	0.0120805	18
C2	CUFF.6490	939.132	893.718	984.545	OK	1	5609	0.00106971	6
C2	g13265	774.861	693.229	856.493	OK	1	458	0.0218341	10
C2	CUFF.6491	117.717	112.812	122.621	OK	1	2309	0.00519705	12
C2	CUFF.6492	175.943	165.218	186.668	OK	1	4713	0.0050923	24
C2	CUFF.6493	328.349	302.597	354.102	OK	1	1612	0.0186104	30
C2	CUFF.6499	173.617	155.305	191.929	OK	1	1245	0.00963855	12
C2	CUFF.6498	357.372	302.649	412.095	OK	1	1245	0.00963855	12
C2	CUFF.6502	921.188	869.683	972.692	OK	1	2006	0.0189432	38
C2	CUFF.6503	14.278	0	305.347	OK	1	4004	0.0044955	18
C2	g13284	105.155	894.363	120.874	OK	1	1180	0.00508475	6
C2	CUFF.6505	458.218	421.822	494.613	OK	1	1387	0.0158616	22
C2	CUFF.6506	427.938	40.461	451.266	OK	1	3203	0.0143615	46
C2	CUFF.6507	326.488	302.623	350.353	OK	1	2072	0.019305	40
C2	CUFF.6508	352.428	331.966	372.891	OK	1	2739	0.00876232	24
C2	CUFF.6509	144.213	134.549	153.876	OK	1	4725	0.0021164	10
C2	CUFF.6510	909.146	870.851	947.442	OK	1	2422	0.00412882	10
C2	CUFF.6511	244.663	632.989	426.026	OK	1	2249	0.0142285	32
C2	CUFF.6513	531.868	505.894	557.842	OK	1	2213	0.0117488	26
C2	CUFF.6514	190.374	117.073	263.675	OK	1	2645	0.000756144	2
C2	CUFF.6526	403.614	379.788	427.441	OK	1	2689	0.00818148	22
C2	CUFF.6529	974.706	914.791	103.462	OK	1	1184	0.0135135	16
C2	CUFF.6532	136.859	126.589	147.129	OK	1	685	0.0175182	12
C2	CUFF.6530	246.486	230.077	262.895	OK	1	685	0.0175182	12
C2	CUFF.6531	20.632	184.282	228.358	OK	1	1754	0.00684151	12
C2	CUFF.6533	775.941	725.864	826.018	OK	1	1141	0.00701139	8
C2	CUFF.6540	824.199	791.987	856.41	OK	1	1864	0.0236051	44
C2	CUFF.6541	624.433	649.412	118.393	OK	1	5348	0.00710546	38
C2	CUFF.6542	547.901	517.354	578.448	OK	1	2266	0.0105913	24
C2	CUFF.6543	711.431	671.184	751.678	OK	1	2365	0.010148	24
C2	CUFF.6544	102.816	981.009	107.53	OK	1	2566	0.0109119	28
C2	CUFF.6546	169.804	299.418	309.666	OK	1	4944	0.00606796	30
C2	CUFF.6548	950.718	657.203	124.423	OK	1	1792	0.0145089	26
C2	CUFF.6552	545.668	506.128	585.207	OK	1	1262	0.00792393	10
C2	CUFF.6559	233.479	199.685	267.274	OK	1	911	0.0351262	32
C2	CUFF.6560	109.567	993.174	119.816	OK	1	911	0.0351262	32
C2	CUFF.10366	183.677	0.405303	326.824	OK	1	1033	0.017425	18
C2	CUFF.10439	0	0	0	OK	1	932	0.00214592	2
C2	g13574	138.247	0	334.032	OK	1	233	0.0686695	16
C2	CUFF.10481	123.474	116.946	130.002	OK	1	1719	0.00930774	16
C2	CUFF.10482	182.175	16.649	19.786	OK	1	1920	0.00833333	16
C2	CUFF.10484	358.809	333.246	384.371	OK	1	1849	0.01298	24
C2	CUFF.10485	20.622	18.809	22.435	OK	1	2310	0.00692641	16
C2	CUFF.10486	129.974	122.263	137.685	OK	1	1331	0.012021	16
C2	CUFF.10488	15.862	145.686	171.554	OK	1	12924	0.00309502	40
C2	CUFF.10487	508.891	479.763	538.019	OK	1	12924	0.00309502	40
C2	CUFF.10489	306.025	289.596	322.455	OK	1	3870	0.00723514	28
C2	g13595	490.104	451.297	528.911	OK	1	1059	0.0207743	22
C2	CUFF.10490	187.951	157.444	218.459	OK	1	614	0.0130293	8
C2	CUFF.10491	207.844	0	477.444	OK	1	2116	0.0113422	24
C2	g13600	255.547	215.079	296.015	OK	1	3048	0.000656168	2
C2	CUFF.10495	285.712	248.813	322.612	OK	1	577	0.017331	10
C2	CUFF.10496	560.397	524.288	596.506	OK	1	1905	0.00209974	4
C2	CUFF.10499	232.382	119.831	344.933	OK	1	919	0.0261153	24
C2	CUFF.10498	852.228	774.351	930.105	OK	1	919	0.0261153	24
C2	CUFF.11861	120.047	965.629	143.532	OK	1	535	0.00373832	2
C2	CUFF.11864	149.811	143.571	156.051	OK	1	2437	0.000820681	2
C2	CUFF.11865	225.148	206.847	243.449	OK	1	1547	0.00646412	10
C2	CUFF.11866	102.793	979.684	107.618	OK	1	2142	0.00746966	16
C2	CUFF.11867	0	0	0	OK	1	1224	0.0130719	16
C2	CUFF.11868	227.385	216.399	238.372	OK	1	878	0.022779	20
C2	CUFF.11869	117.623	107.802	127.445	OK	1	3092	0.00388098	12
C2	CUFF.11870	423.375	362.545	484.206	OK	1	3859	0.00207308	8
C2	CUFF.11872	333.963	302.013	365.913	OK	1	1907	0.00943891	18
C2	CUFF.11873	226.296	209.264	243.327	OK	1	2863	0.00419141	12
C2	CUFF.11874	126.689	0	266.666	OK	1	2493	0.00722022	18
C2	g13665	992.396	94.808	103.671	OK	1	5999	0.00200033	12
C2	g13666	510.327	477.689	542.965	OK	1	1122	0.0142603	16
C2	CUFF.11878	148.33	142.393	154.267	OK	1	2238	0.0107239	24
C2	CUFF.11879	273.213	265.306	281.12	OK	1	2909	0.0096253	28
C2	CUFF.11881	869.869	801.155	938.583	OK	1	5031	0.00357782	18
C2	CUFF.11885	986.573	908.337	106.481	OK	1	5068	0.0047356	24
C2	CUFF.11888	612.605	575.547	649.663	OK	1	2109	0.00948317	20
C2	CUFF.11889	147.716	132.528	162.904	OK	1	1868	0.0139186	26
C2	CUFF.11894	563.394	526.415	600.374	OK	1	2040	0.0107843	22
C2	CUFF.11880	147.907	129.415	16.64	OK	1	2040	0.0107843	22
C2	CUFF.11893	0	0	0	OK	1	1521	0.00131492	2
C2	CUFF.11904	836.787	732.396	941.178	OK	1	1548	0.0103359	16
C2	CUFF.11905	675.536	638.084	712.987	OK	1	1960	0.00714286	14
C2	CUFF.11923	482.152	403.465	560.838	OK	1	2554	0.00156617	4
C2	CUFF.11924	164.983	15.476	175.206	OK	1	4520	0.00353982	16
C2	CUFF.11940	928.959	858.562	999.356	OK	1	4400	0.000454545	2
C2	CUFF.11949	119.512	952.751	14.375	OK	1	1309	0.00152788	2
C2	CUFF.11950	47.709	454.698	499.481	OK	1	3316	0.013269	44
C2	CUFF.11951	108.339	103.465	113.213	OK	1	1963	0.0101885	20
C2	CUFF.11952	350.934	303.103	398.765	OK	1	4275	0.0051462	22
C2	CUFF.11954	30.591	278.647	333.173	OK	1	2013	0.00645802	13
C2	CUFF.11955	836.148	761.292	911.004	OK	1	727	0.0178817	13
C2	CUFF.11958	201.535	194.059	209.01	OK	1	3767	0.00477834	18
C2	CUFF.11966	231.158	215.984	246.333	OK	1	3126	0.00703775	22
C2	CUFF.11967	121.468	116.451	126.486	OK	1	2926	0.012987	38
C2	CUFF.11969	468.102	442.426	493.779	OK	1	4686	0.00661545	31
C2	CUFF.11972	211.287	196.731	225.843	OK	1	5715	0.00524934	30
C2	CUFF.11974	137.353	129.642	145.064	OK	1	646	0.0309598	20
C2	CUFF.11973	0	0	0	OK	1	1048	0.00381679	4
C2	CUFF.11975	378.366	341.391	415.341	OK	1	695	0.0057554	4
C2	CUFF.11976	561.626	511.315	611.936	OK	1	850	0.0211765	18
C2	CUFF.11978	0	0	0	OK	1	878	0.0296128	26
C2	CUFF.11979	0	0	0	OK	1	455	0.0527473	24
C2	CUFF.11982	346.877	313.041	380.712	OK	1	3791	0.00474809	18
C2	CUFF.11980	0	0	0	OK	1	613	0.0163132	10
C2	CUFF.11983	110.652	104.727	116.578	OK	1	1867	0.00964114	18
C2	CUFF.11981	908.225	862.472	953.978	OK	1	2745	0.0142077	39
C2	g13817	0	0	0	OK	1	2032	0.00984252	20
C2	CUFF.11984	63.396	600.572	667.347	OK	1	2660	0.00451128	12
C2	CUFF.11985	115.597	101.95	129.244	OK	1	1840	0.0163043	30
C2	CUFF.11986	506.229	484.127	528.331	OK	1	4721	0.0076255	36
C2	CUFF.11987	397.474	377.669	417.279	OK	1	6100	0.00459016	28
C2	CUFF.11988	228.863	216.153	241.573	OK	1	983	0.0203459	20
C2	CUFF.11989	243.623	232.64	254.605	OK	1	1287	0.00777001	10
C2	CUFF.11991	128.368	119.313	137.424	OK	1	1059	0.00944287	10
C2	CUFF.11990	0	0	0	OK	1	2323	0.0077486	18
C2	CUFF.11992	0	0	0	OK	1	587	0.0136286	8
C2	CUFF.11993	199.945	181.714	218.177	OK	1	2048	0.0166016	34
C2	g13830	757.289	713.827	800.752	OK	1	1756	0.0205011	36
C2	CUFF.11994	978.244	885.951	107.054	OK	1	1389	0.00143988	2
C2	CUFF.11995	531.517	49.678	566.255	OK	1	1581	0.00126502	2
C2	CUFF.11997	475.825	455.091	496.56	OK	1	2599	0.00615621	16
C2	CUFF.11999	0	0	0	OK	1	489	0.0327198	16
C2	CUFF.11998	172.621	165.772	179.47	OK	1	1929	0.0155521	30
C2	CUFF.12000	0	0	0	OK	1	1116	0.0215054	24
C2	CUFF.12001	357.862	344.099	371.625	OK	1	1851	0.0194489	36
C2	CUFF.12003	171.165	151.453	190.877	OK	1	494	0.0283401	14
C2	CUFF.12002	265.332	238.187	292.476	OK	1	494	0.0283401	14
C2	CUFF.12004	480.819	0	163.635	OK	1	2266	0.00617829	14
C2	CUFF.12005	73.657	705.972	767.167	OK	1	2813	0.00142197	4
C2	CUFF.12009	0	0	0	OK	1	698	0.00859599	6
C2	CUFF.12010	752.037	677.542	826.532	OK	1	3778	0.00370566	14
C2	CUFF.12014	292.422	27.404	310.805	OK	1	2008	0.000996016	2
C2	CUFF.12018	971.439	925.867	101.701	OK	1	1301	0.0076864	10
C2	CUFF.12020	403.416	376.565	430.268	OK	1	624	0.025641	16
C2	CUFF.12021	310.068	290.699	329.437	OK	1	2976	0.0107527	32
C2	CUFF.12022	37.439	317.869	430.911	OK	1	2255	0.00266075	6
C2	CUFF.12025	171.54	163.664	179.416	OK	1	437	0.0686499	30
C2	CUFF.12032	923.723	873.426	974.021	OK	1	1862	0.00966702	18
C2	CUFF.12033	143.556	0	619.826	OK	1	1247	0.00801925	10
C2	g13878	119.458	107.571	131.346	OK	1	2049	0.00976086	20
C2	CUFF.12035	140.594	135.155	146.034	OK	1	4204	0.0076118	32
C2	CUFF.12039	101.605	967.068	106.504	OK	1	1763	0.0283607	50
C2	CUFF.12040	16.819	151.175	185.205	OK	1	6824	0.00322392	22
C2	CUFF.12041	151.247	144.976	157.519	OK	1	1708	0.0175644	30
C2	CUFF.15447	345.678	317.923	373.434	OK	1	2055	0.00681265	14
C2	CUFF.15448	303.355	311.688	575.542	OK	1	2630	0.00152091	4
C2	CUFF.15452	767.939	729.505	806.372	OK	1	7030	0.00227596	16
C2	CUFF.15453	552.519	522.168	58.287	OK	1	3190	0.0100313	32
C2	CUFF.15454	184.726	171.742	197.711	OK	1	2837	0.0112795	32
C2	CUFF.15455	310.599	288.614	332.583	OK	1	3033	0.0151665	46
C2	CUFF.15456	772.686	728.581	81.679	OK	1	1927	0.00934094	18
C2	CUFF.15457	125.128	119.193	131.062	OK	1	3291	0.00303859	10
C2	CUFF.15464	603.996	535.469	672.524	OK	1	3170	0.00126183	4
C2	CUFF.15466	434.728	366.061	503.395	OK	1	1848	0.0108225	20
C2	CUFF.15467	298.578	282.702	314.454	OK	1	832	0.00961539	8
C2	CUFF.15468	419.228	390.502	447.953	OK	1	1563	0.0140755	22
C2	CUFF.15469	656.173	609.233	703.113	OK	1	1251	0.0159872	20
C2	CUFF.15470	583.267	510.115	656.418	OK	1	3693	0.00541565	20
C2	CUFF.15472	719.891	668.472	771.309	OK	1	1631	0.00858369	14
C2	CUFF.15471	0	0	0	OK	1	1669	0.00239665	4
C2	CUFF.15476	118.083	10.629	129.877	OK	1	1948	0.0112936	22
C2	CUFF.15477	122.426	114.489	130.363	OK	1	1130	0.00707965	8
C2	CUFF.15478	375.188	352.497	397.879	OK	1	2790	0.009319	26
C2	CUFF.15479	116.752	108.394	125.11	OK	1	809	0.0222497	18
C2	CUFF.15480	346.589	325.387	367.792	OK	1	3443	0.00871333	30
C2	CUFF.15481	602.631	572.982	632.281	OK	1	2731	0.010985	30
C2	CUFF.15485	313.469	292.298	334.641	OK	1	1802	0.0099889	18
C2	CUFF.15486	316.993	29.115	342.836	OK	1	6961	0.00660825	46
C2	CUFF.15487	446.492	359.428	533.557	OK	1	8125	0.00664615	54
C2	CUFF.15489	20.346	152.085	254.836	OK	1	842	0.0190024	16
C2	CUFF.15488	240.422	205.918	274.926	OK	1	842	0.0190024	16
C2	CUFF.15490	230.443	211.708	249.178	OK	1	1913	0.00418191	8
C2	CUFF.15491	0	0	0	OK	1	1075	0.0167442	18
C2	g13952	949.202	809.849	108.855	OK	1	1151	0.00695048	8
C2	CUFF.15493	510.512	477.848	543.177	OK	1	466	0.055794	26
C2	CUFF.15500	147.197	138.622	155.772	OK	1	1393	0.0201005	28
C2	CUFF.15501	1203.56	1124.03	1283.09	OK	1	1662	0.00240674	4
C2	CUFF.15300	308.671	191.503	42.584	OK	1	2416	0.000827815	2
C2	CUFF.15302	540.579	446.957	6.342	OK	1	1613	0.00123993	2
C2	g14056	0	0	0	OK	1	299	0.00668896	2
C2	CUFF.8695	187.055	108.596	265.513	OK	1	768	0.0494792	38
C2	g14058	1311.22	1254.41	1368.03	OK	1	893	0.00223964	2
C2	CUFF.8699	358.332	320.625	396.039	OK	1	1013	0.0138203	14
C2	CUFF.8698	156.291	128.428	184.154	OK	1	545	0.00366972	2
C2	CUFF.8705	642.401	616.278	668.524	OK	1	1003	0.0219342	22
C2	CUFF.8704	0	0	0	OK	1	1003	0.0219342	22
C2	CUFF.8708	30.812	28.674	32.95	OK	1	2197	0.010924	24
C2	CUFF.8709	974.644	926.057	102.323	OK	1	556	0.0467626	26
C2	CUFF.8710	0	0	0	OK	1	3382	0.0141928	48
C2	CUFF.8719	0	0	0	OK	1	1487	0.0174849	26
C2	CUFF.8718	113.144	102.366	123.923	OK	1	1487	0.0174849	26
C2	CUFF.8720	307.729	253.531	361.926	OK	1	2111	0.000947418	2
C2	CUFF.8721	193.532	16.995	217.115	OK	1	6444	0.00124146	8
C2	CUFF.8759	766.769	342.082	119.146	OK	1	826	0.00484261	4
C2	CUFF.8758	159.511	140.072	17.895	OK	1	811	0.00739827	6
C2	CUFF.8777	131.818	11.134	152.296	OK	1	980	0.00612245	6
C2	CUFF.8779	215.302	197.405	23.32	OK	1	632	0.0189873	12
C2	CUFF.8778	526.756	440.546	612.965	OK	1	632	0.0189873	12
C2	CUFF.8780	281.915	246.911	316.919	OK	1	4443	0.00270088	12
C2	CUFF.8785	112.118	101.145	123.091	OK	1	2066	0.00193611	4
C2	CUFF.8825	810.356	725.341	895.371	OK	1	2321	0.00258509	6
C2	CUFF.8827	128.333	122.88	133.787	OK	1	2504	0.000798722	2
C2	CUFF.8840	878.127	750.049	100.621	OK	1	2891	0.00484261	14
C2	CUFF.8841	316.873	190.636	44.311	OK	1	2891	0.00484261	14
C2	CUFF.8861	508.227	480.553	535.901	OK	1	2200	0.0118182	26
C2	CUFF.8862	405.149	380.981	429.317	OK	1	2413	0.00331538	8
C2	CUFF.8864	143.909	132.531	155.287	OK	1	4751	0.00547253	26
C2	CUFF.8866	223.243	203.191	243.294	OK	1	1708	0.00819672	14
C2	CUFF.8881	735.596	615.353	85.584	OK	1	1427	0.00280308	4
C2	CUFF.12801	53.815	0	605.575	OK	1	2502	0.011191	28
C2	CUFF.8898	275.709	255.081	296.336	OK	1	1436	0.00139276	2
C2	CUFF.8899	0	0	0	OK	1	1436	0.00139276	2
C2	CUFF.8903	0	0	0	OK	1	884	0.0294118	26
C2	CUFF.8904	797.541	767.395	827.688	OK	1	4503	0.00488563	22
C2	CUFF.8907	59.194	483.554	700.325	OK	1	1073	0.0055918	6
C2	CUFF.8908	376.138	352.855	399.422	OK	1	2428	0.00823723	20
C2	CUFF.8911	0	0	0	OK	1	1599	0.00750469	12
C2	CUFF.8910	151.455	143.309	159.601	OK	1	1531	0.00914435	14
C2	CUFF.8912	355.802	339.293	372.312	OK	1	751	0.00532623	4
C2	CUFF.8915	59.917	302.677	895.662	OK	1	332	0.0120482	4
C2	CUFF.8916	0.748905	0.244804	125.301	OK	1	332	0.0120482	4
C2	CUFF.8917	446.296	397.376	495.215	OK	1	818	0.0122249	10
C2	CUFF.8918	588.327	548.763	627.891	OK	1	2065	0.00871671	18
C2	CUFF.8919	487.255	456.379	518.131	OK	1	2065	0.00871671	18
C2	CUFF.8920	756.199	700.422	811.975	OK	1	698	0.025788	18
C2	CUFF.8921	198.828	189.391	208.265	OK	1	1176	0.00510204	6
C2	CUFF.15881	494.472	439.209	549.734	OK	1	2085	0.0115108	24
C2	CUFF.15882	130.084	930.081	16.716	OK	1	1773	0.0112803	20
C2	g14475	437.768	403.879	471.658	OK	1	1325	0.00754717	10
C2	CUFF.15884	418.705	386.438	450.973	OK	1	1370	0.00583942	8
C2	CUFF.15885	333.878	319.447	348.309	OK	1	1323	0.00604686	8
C2	CUFF.15886	24.537	23.263	258.109	OK	1	4545	0.00616062	28
C2	CUFF.15887	535.058	494.461	575.656	OK	1	1069	0.0149673	16
C2	CUFF.15892	368.308	355.005	381.61	OK	1	2157	0.012981	28
C2	CUFF.15893	382.545	356.788	408.303	OK	1	2273	0.00527937	12
C2	CUFF.15900	427.627	407.781	447.473	OK	1	3503	0.0148444	52
C2	CUFF.15902	714.541	67.943	749.652	OK	1	6071	0.00461209	28
C2	CUFF.15904	190.588	177.311	203.866	OK	1	5248	0.00571646	30
C2	CUFF.15905	124.332	118.483	130.182	OK	1	1899	0.0189573	36
C2	CUFF.15906	411.257	379.412	443.102	OK	1	1294	0.0216383	28
C2	CUFF.15907	129.815	124.437	135.194	OK	1	2803	0.0114163	32
C2	CUFF.15908	109.794	101.114	118.474	OK	1	851	0.0329025	28
C2	CUFF.15910	652.346	598.567	706.124	OK	1	1044	0.0210728	22
C2	CUFF.15909	138.874	125.448	152.299	OK	1	927	0.0151025	14
C2	CUFF.15911	353.999	333.709	374.289	OK	1	823	0.00972054	8
C2	CUFF.15912	155.521	140.698	170.344	OK	1	1989	0.0100553	20
C2	CUFF.15915	357.458	253.385	461.531	OK	1	683	0.0351391	24
C2	CUFF.15916	657.772	586.921	728.623	OK	1	1057	0.0473037	50
C2	CUFF.15917	121.788	931.783	150.397	OK	1	448	0.00446429	2
C2	CUFF.13361	530.489	442.626	618.352	OK	1	1546	0.0103493	16
C2	g14562	309.041	296.728	321.353	OK	1	3962	0.00858152	34
C2	CUFF.13363	159.826	153.075	166.578	OK	1	2118	0.01322	28
C2	CUFF.13367	785.721	74.127	830.172	OK	1	1600	0.00625	10
C2	CUFF.13368	306.858	279.525	334.191	OK	1	1825	0.00547945	10
C2	CUFF.13374	146.242	131.377	161.108	OK	1	3772	0.00106044	4
C2	g14583	0.496869	0.0584138	0.935325	OK	1	671	0.00596125	4
C2	CUFF.13376	38.423	241.828	526.632	OK	1	671	0.00596125	4
C2	CUFF.13377	211.575	197.418	225.733	OK	1	738	0.0325203	24
C2	CUFF.13378	153.147	136.848	169.447	OK	1	1196	0.00334448	4
C2	CUFF.13379	247.664	228.439	266.888	OK	1	2733	0.0102452	28
C2	CUFF.13380	38.181	360.959	402.662	OK	1	2818	0.0149042	42
C2	CUFF.13381	871.821	82.685	916.791	OK	1	3285	0.0042618	14
C2	CUFF.13382	467.759	426.696	508.821	OK	1	227	0.0440529	10
C2	CUFF.13383	114.261	101.199	127.324	OK	1	1646	0.00121507	2
C2	CUFF.13384	244.885	220.992	268.779	OK	1	1284	0.0218069	28
C2	CUFF.13385	170.334	157.799	182.869	OK	1	3646	0.00603401	22
C2	CUFF.13386	677.494	615.382	739.605	OK	1	4508	0.00133097	6
C2	CUFF.13387	375.604	31.079	440.419	OK	1	478	0.0251046	12
C2	CUFF.13388	161.905	136.565	187.246	OK	1	923	0.00216685	2
C2	CUFF.13391	129.059	11.489	143.227	OK	1	1440	0.00972222	14
C2	CUFF.13392	592.784	547.854	637.714	OK	1	2493	0.0144404	36
C2	CUFF.13393	344.801	326.321	363.281	OK	1	923	0.0130011	12
C2	CUFF.13394	174.789	158.195	191.382	OK	1	2232	0.00985663	22
C2	CUFF.13395	152.972	140.769	165.175	OK	1	2260	0.0079646	18
C2	CUFF.13396	240.756	219.529	261.983	OK	1	1350	0.0103704	14
C2	CUFF.13397	382.079	354.864	409.293	OK	1	1463	0.0123035	18
C2	CUFF.13398	514.431	44.074	588.122	OK	1	3001	0.00866378	26
C2	CUFF.13399	259.244	239.075	279.414	OK	1	728	0.0164835	12
C2	CUFF.13400	24.597	219.607	272.334	OK	1	1069	0.0149673	16
C2	CUFF.13401	0	0	0	OK	1	1074	0.00558659	6
C2	CUFF.13402	84.424	766.467	922.014	OK	1	5117	0.00273598	14
C2	CUFF.13405	294.701	26.958	319.822	OK	1	1681	0.0130874	22
C2	CUFF.13406	1055.36	1007.89	1102.83	OK	1	703	0.0113798	8
C2	CUFF.13407	265.846	242.021	289.671	OK	1	1496	0.00668449	10
C2	CUFF.13408	110.075	103.66	116.491	OK	1	1191	0.0335852	40
C2	CUFF.13409	272.921	223.166	322.677	OK	1	725	0.0496552	36
C2	g14633	907.592	804.239	101.095	OK	1	1714	0.00933489	16
C2	CUFF.13419	60.907	557.634	660.506	OK	1	1384	0.00578035	8
C2	CUFF.13420	351.977	331.685	37.227	OK	1	2181	0.0091701	20
C2	CUFF.13421	704.695	667.78	741.61	OK	1	482	0.0248963	12
C2	CUFF.13424	238.255	224.418	252.092	OK	1	1947	0.00924499	18
C2	CUFF.13425	0	0	0	OK	1	701	0.0142653	10
C2	CUFF.13426	405.923	363.504	448.342	OK	1	1010	0.00594059	6
C2	CUFF.13427	690.512	651.542	729.483	OK	1	1888	0.00105932	2
C2	CUFF.13430	616.217	498.925	73.351	OK	1	751	0.0292943	22
C2	CUFF.13431	141.911	118.464	165.358	OK	1	751	0.0292943	22
C2	CUFF.13432	119.516	113.454	125.579	OK	1	2736	0.0138889	38
C2	CUFF.13433	120.2	114.192	126.207	OK	1	3148	0.0101652	32
C2	CUFF.13434	303.289	268.338	33.824	OK	1	867	0.0161476	14
C2	CUFF.13436	158.477	130.606	186.348	OK	1	919	0.0108814	10
C2	CUFF.13437	260.301	193.526	327.076	OK	1	1221	0.03276	40
C2	CUFF.13438	231.355	185.502	277.209	OK	1	1221	0.03276	40
C2	CUFF.13439	193.713	175.151	212.274	OK	1	2689	0.00595017	16
C2	CUFF.13440	361.571	341.877	381.264	OK	1	2566	0.00779423	20
C2	CUFF.13441	752.932	516.965	988.899	OK	1	396	0.00505051	2
C2	CUFF.13445	694.217	603.011	785.423	OK	1	2137	0.00467946	10
C2	CUFF.13446	0	0	0	OK	1	890	0.0179775	16
C2	CUFF.13447	506.033	406.098	605.968	OK	1	3876	0.00309597	12
C2	CUFF.13450	369.443	343.219	395.666	OK	1	2336	0.00256849	6
C2	CUFF.13451	804.005	75.013	857.881	OK	1	1121	0.0231936	26
C2	CUFF.9384	311.574	282.842	340.306	OK	1	1183	0.00676247	8
C2	CUFF.9386	357.275	323.662	390.889	OK	1	1132	0.0106007	12
C2	CUFF.9387	229.334	209.235	249.433	OK	1	1848	0.012987	24
C2	CUFF.9388	334.882	314.058	355.705	OK	1	2003	0.00998502	20
C2	CUFF.9389	36.77	343.387	392.013	OK	1	2378	0.00672834	16
C2	CUFF.9393	1714.39	1660.38	1768.39	OK	1	1422	0.0112518	16
C2	CUFF.9394	0	0	0	OK	1	2015	0.00992556	20
C2	CUFF.9395	562.488	535.967	589.009	OK	1	2091	0.0210426	44
C2	CUFF.9396	988.414	944.653	103.218	OK	1	1599	0.0175109	28
C2	CUFF.9398	208.812	193.596	224.029	OK	1	3137	0.00701307	22
C2	CUFF.9397	130.168	124.731	135.605	OK	1	2228	0.00897666	20
C2	CUFF.9399	510.088	482.089	538.087	OK	1	1749	0.00343053	6
C2	CUFF.9401	160.266	144.308	176.223	OK	1	1643	0.00486914	8
C2	CUFF.9402	116.593	575.156	175.671	OK	1	3698	0.00378583	14
C2	CUFF.9403	41.402	386.534	441.506	OK	1	1767	0.0215054	38
C2	CUFF.9405	404.96	378.793	431.126	OK	1	560	0.025	14
C2	CUFF.9404	104.512	942.959	114.728	OK	1	559	0.0107335	6
C2	CUFF.9406	953.822	908.853	998.792	OK	1	1755	0.0159544	28
C2	CUFF.9407	985.694	925.646	104.574	OK	1	1437	0.0180933	26
C2	CUFF.9408	212.398	201.804	222.992	OK	1	1631	0.00122624	2
C2	CUFF.9409	801.415	734.533	868.296	OK	1	1107	0.0162602	18
C2	CUFF.9412	0	0	0	OK	1	794	0.0201511	16
C2	CUFF.9414	138.839	133.598	144.079	OK	1	2646	0.010582	28
C2	CUFF.9413	349.579	32.592	373.237	OK	1	2624	0.0129573	34
C2	CUFF.9415	1414.36	1363.6	1465.12	OK	1	1660	0.00843373	14
C2	CUFF.9417	0	0	0	OK	1	2168	0.00645757	14
C2	CUFF.9416	0	0	0	OK	1	2646	0.00226757	6
C2	CUFF.9428	629.176	599.291	65.906	OK	1	2321	0.00947867	22
C2	CUFF.9429	659.288	623.013	695.564	OK	1	420	0.0333333	14
C2	CUFF.9430	508.283	473.601	542.966	OK	1	1875	0.00213333	4
C2	CUFF.9437	631.299	545.611	716.987	OK	1	1887	0.00953895	18
C2	CUFF.9447	471.178	430.122	512.234	OK	1	1024	0.0078125	8
C2	CUFF.9451	366.833	334.851	398.816	OK	1	818	0.0342298	28
C2	g14822	16.434	147.558	181.122	OK	1	1334	0.00149925	2
C2	CUFF.9453	234.203	210.933	257.473	OK	1	835	0.0311377	26
C2	CUFF.9454	646.864	589.633	704.094	OK	1	4465	0.00268757	12
C2	CUFF.9455	557.802	525.543	590.062	OK	1	3664	0.00436681	16
C2	CUFF.9456	114.462	107.468	121.457	OK	1	1077	0.0297122	32
C2	CUFF.9459	440.884	411.293	470.474	OK	1	1461	0.0150582	22
C2	CUFF.9457	43.2	399.318	464.681	OK	1	1805	0.00775623	14
C2	CUFF.9460	0	0	0	OK	1	558	0.0394265	22
C2	CUFF.9458	308.933	288.614	329.252	OK	1	2436	0.0155993	38
C2	g14831	215.696	160.119	271.273	OK	1	565	0.00353982	2
C2	CUFF.9461	363.084	327.685	398.482	OK	1	1276	0.0172414	22
C2	CUFF.9464	147.099	133.521	160.676	OK	1	2083	0.0144023	30
C2	CUFF.9462	137.591	123.048	152.134	OK	1	3049	0.00196786	6
C2	CUFF.9465	0	0	0	OK	1	2455	0.00733198	18
C2	CUFF.9463	540.885	492.662	589.108	OK	1	1333	0.00750187	10
C2	CUFF.9466	754.242	702.191	806.293	OK	1	1196	0.0183946	22
C2	CUFF.9467	744.575	681.356	807.795	OK	1	812	0.00985222	8
C2	CUFF.9468	279.084	241.696	316.472	OK	1	474	0.0253165	12
C2	g14840	161.131	139.069	183.193	OK	1	785	0.00254777	2
C2	CUFF.9469	239.575	224.178	254.971	OK	1	3194	0.00814026	26
C2	CUFF.9471	101.002	960.774	105.926	OK	1	3309	0.00785736	26
C2	CUFF.9472	492.021	449.989	534.054	OK	1	1017	0.0353982	36
C2	CUFF.9473	50.328	470.646	535.913	OK	1	2180	0.00642202	14
C2	CUFF.9474	104.477	565.159	152.438	OK	1	2701	0.0125879	34
C2	CUFF.9475	230.262	217.445	243.079	OK	1	914	0.00656455	6
C2	CUFF.9478	244.707	227.009	262.404	OK	1	3284	0.00730816	24
C2	CUFF.9479	53.237	472.727	592.014	OK	1	2991	0.00668673	20
C2	CUFF.9480	151.665	12.379	179.539	OK	1	1228	0.00977199	12
C2	CUFF.9482	316.912	303.66	330.163	OK	1	1305	0.0260536	34
C2	CUFF.9485	0	0	0	OK	1	1543	0.0129618	20
C2	CUFF.9483	499.135	473.464	524.807	OK	1	4758	0.00672551	32
C2	CUFF.9487	364.414	34.34	385.429	OK	1	4340	0.00552995	24
C2	CUFF.9488	810.944	77.3	848.888	OK	1	2742	0.00948213	26
C2	CUFF.9489	906.401	85.896	953.841	OK	1	1710	0.0128655	22
C2	CUFF.9490	248.709	230.153	267.265	OK	1	2777	0.0165646	46
C2	CUFF.9491	107.769	993.375	116.2	OK	1	586	0.0443686	26
C2	CUFF.9492	488.652	431.523	54.578	OK	1	4946	0.00646987	32
C2	CUFF.9494	708.746	392.354	102.514	OK	1	916	0.0152838	14
C2	CUFF.9495	144.746	138.627	150.864	OK	1	1976	0.00303644	6
C2	g14877	231.875	208.872	254.878	OK	1	1216	0.00986842	12
C2	CUFF.9497	227.889	210.776	245.003	OK	1	4122	0.00291121	12
C2	CUFF.9506	917.542	78.176	105.333	OK	1	1303	0.00460476	6
C2	CUFF.9511	373.046	0	931.875	OK	1	3930	0.00305344	12
C2	CUFF.9512	253.804	233.563	274.046	OK	1	2466	0.00567721	14
C2	g14909	0	0	0	OK	1	735	0.00272109	2
C2	g14958	765.187	736.078	794.296	OK	1	1643	0.00365186	6
C2	CUFF.9525	0	0	0	OK	1	726	0.00275482	2
C2	CUFF.9528	362.135	333.158	391.113	OK	1	1635	0.00611621	10
C2	CUFF.9529	43.216	399.009	465.311	OK	1	1515	0.0039604	6
C2	CUFF.9527	418.198	383.597	452.799	OK	1	1018	0.00392927	4
C2	CUFF.9530	790.497	747.187	833.807	OK	1	2818	0.00993613	28
C2	CUFF.9537	756.065	621.198	890.932	OK	1	1171	0.00170794	2
C2	CUFF.9538	711.012	669.757	752.268	OK	1	1504	0.0199468	30
C2	CUFF.9539	497.521	469.033	52.601	OK	1	1702	0.0117509	20
C2	CUFF.9541	148.639	141.858	155.419	OK	1	1382	0.0188133	26
C2	CUFF.9542	468.809	438.105	499.513	OK	1	1339	0.00896191	12
C2	CUFF.9543	272.886	259.684	286.088	OK	1	1741	0.0160827	28
C2	CUFF.9545	147.946	138.478	157.414	OK	1	1383	0.0130152	18
C2	CUFF.9544	0	0	0	OK	1	1388	0.00432277	6
C2	CUFF.9546	0	0	0	OK	1	1507	0.0199071	30
C2	CUFF.9547	125.341	119.698	130.983	OK	1	1410	0.00141844	2
C2	CUFF.9548	419.828	395.119	444.536	OK	1	4100	0.00731707	30
C2	CUFF.9551	202.669	195.319	210.019	OK	1	1821	0.00219659	4
C2	CUFF.9553	608.528	570.737	64.632	OK	1	1773	0.00451213	8
C2	g14986	168.794	15.517	182.417	OK	1	1947	0.00102722	2
C2	CUFF.9558	15.766	118.136	197.183	OK	1	272	0.0294118	8
C2	CUFF.9559	94.537	711.408	117.933	OK	1	272	0.0294118	8
C2	CUFF.9560	519.826	321.053	7.186	OK	1	659	0.0121396	8
C2	CUFF.9561	1.827	0.840599	281.341	OK	1	641	0.00936037	6
C2	CUFF.9566	440.136	388.262	49.201	OK	1	3581	0.00614354	22
C2	CUFF.9568	0.786617	0.00547134	156.776	OK	1	1952	0.00102459	2
C2	CUFF.9571	0	0	0	OK	1	353	0.00566572	2
C2	CUFF.9573	131.325	985.624	164.088	OK	1	4126	0.00242365	10
C2	CUFF.9584	393.231	367.718	418.744	OK	1	1660	0.0216867	36
C2	CUFF.9585	659.271	56.563	752.912	OK	1	1646	0.018226	30
C2	CUFF.9589	235.425	154.281	316.569	OK	1	683	0.00585651	4
C2	CUFF.9590	555.062	340.199	769.924	OK	1	284	0.00704225	2
C2	CUFF.9613	768.393	579.222	957.565	OK	1	2368	0.00422297	10
C2	CUFF.8404	137.375	125.825	148.925	OK	1	513	0.0311891	16
C2	CUFF.8405	194.051	165.342	22.276	OK	1	548	0.0145985	8
C2	CUFF.8411	955.945	865.706	104.618	OK	1	4517	0.00177109	8
C2	CUFF.8425	299.447	262.994	33.59	OK	1	790	0.0253165	20
C2	CUFF.8427	22.392	210.262	237.578	OK	1	6956	0.00488787	34
C2	CUFF.8426	101.433	880.628	114.803	OK	1	6956	0.00488787	34
C2	g15126	248.646	22.71	270.192	OK	1	1134	0.00176367	2
C2	CUFF.8430	105.971	917.839	120.158	OK	1	1123	0.00178094	2
C2	CUFF.8432	916.249	845.031	987.467	OK	1	5232	0.00382263	20
C2	g15132	96.022	929.573	990.866	OK	1	17822	0.000897767	16
C2	CUFF.8433	191.456	163.123	219.789	OK	1	1789	0.00335383	6
C2	CUFF.8434	109.305	100.517	118.094	OK	1	4823	0.00331744	16
C2	CUFF.8471	91.713	87.581	958.451	OK	1	1550	0.00258064	4
C2	CUFF.8472	32.764	307.011	34.827	OK	1	3608	0.00554324	20
C2	g15205	0	0	0	OK	1	684	0.0263158	18
C2	CUFF.8464	173.722	164.601	182.844	OK	1	1653	0.00846945	14
C2	CUFF.8479	191.924	0.687943	315.053	OK	1	318	0.0125786	4
C2	CUFF.8481	129.911	106.355	153.466	OK	1	1211	0.0132122	16
C2	CUFF.8484	237.395	212.575	262.215	OK	1	875	0.016	14
C2	CUFF.8488	248.252	174.592	321.911	OK	1	2964	0.00337382	10
C2	CUFF.8492	123.591	115.394	131.789	OK	1	640	0.00625	4
C2	CUFF.8494	468.469	375.987	560.951	OK	1	1364	0.00146628	2
C2	CUFF.8495	295.575	246.666	344.484	OK	1	1364	0.00146628	2
C2	CUFF.8496	1256.35	1202.98	1309.72	OK	1	1655	0.0145015	24
C2	CUFF.8498	0	0	0	OK	1	8181	0.00122234	10
C2	CUFF.8497	0	0	0	OK	1	3111	0.00385728	12
C2	g15250	106.687	960.445	117.329	OK	1	1949	0.0030785	6
C2	CUFF.8501	100.518	940.732	106.962	OK	1	614	0.0358306	22
C2	CUFF.8503	552.007	492.001	612.013	OK	1	765	0.0261438	20
C2	CUFF.8502	958.684	914.132	100.324	OK	1	475	0.0294737	14
C2	CUFF.8510	251.594	224.323	278.865	OK	1	5212	0.00575595	30
C2	g15279	113.528	103.516	123.54	OK	1	368	0.0108696	4
C2	CUFF.8511	605.909	559.385	652.433	OK	1	1247	0.00962309	12
C2	CUFF.8512	332.781	316.825	348.736	OK	1	4313	0.00463714	20
C2	CUFF.8514	13.885	574.435	220.256	OK	1	2609	0.0068992	18
C2	g15283	367.415	278.265	456.566	OK	1	953	0.00629591	6
C2	CUFF.8515	114.946	10.038	129.511	OK	1	1695	0.0176991	30
C2	CUFF.8516	0	0	0	OK	1	1451	0.0137836	20
C2	CUFF.8517	125.369	117.96	132.779	OK	1	1611	0.018622	30
C2	CUFF.8518	232.493	193.072	271.913	OK	1	3211	0.00747431	24
C2	CUFF.8519	675.286	642.594	707.978	OK	1	2675	0.00897196	24
C2	CUFF.8520	961.006	909.903	101.211	OK	1	1465	0.0150171	22
C2	CUFF.8525	979.398	938.558	102.024	OK	1	4314	0.000927214	4
C2	CUFF.8526	24.364	221.156	266.124	OK	1	2273	0.00439947	10
C2	g15296	910.577	803.219	101.793	OK	1	1924	0.0031185	6
C2	g15297	183.757	161.538	205.977	OK	1	1170	0.00512821	6
C2	CUFF.8527	110.502	105.153	115.851	OK	1	1794	0.00891862	16
C2	CUFF.8532	322.255	283.055	361.454	OK	1	919	0.0174102	16
C2	g15302	281.958	254.441	309.474	OK	1	1021	0.00979432	10
C2	CUFF.8533	0	0	0	OK	1	2065	0.00677966	14
C2	CUFF.8534	900.745	858.461	943.03	OK	1	1053	0.0303894	32
C2	CUFF.8536	166.178	149.761	182.595	OK	1	1654	0.00120919	2
C2	CUFF.8537	590.595	554.337	626.854	OK	1	2167	0.00184587	4
C2	CUFF.8539	249.767	230.682	268.853	OK	1	2451	0.00734394	18
C2	CUFF.8542	161.156	15.087	171.443	OK	1	6307	0.00697637	44
C2	CUFF.8543	159.179	148.905	169.453	OK	1	3431	0.00990965	34
C2	CUFF.8544	240.406	215.951	26.486	OK	1	1133	0.0105913	12
C2	CUFF.8545	780.082	672.192	887.971	OK	1	2097	0.00858369	18
C2	CUFF.8547	259.617	232.205	287.028	OK	1	583	0.0171527	10
C2	CUFF.8548	114.196	100.644	127.749	OK	1	1817	0.0143093	26
C2	CUFF.8549	0	0	0	OK	1	826	0.0145278	12
C2	CUFF.8550	874.03	846.267	901.794	OK	1	5865	0.0054561	32
C2	CUFF.8551	108.746	101.698	115.793	OK	1	1516	0.0131926	20
C2	CUFF.8552	163.888	151.103	176.674	OK	1	3825	0.00732026	28
C2	CUFF.8554	0	0	0	OK	1	552	0.0181159	10
C2	CUFF.8556	0	0	0	OK	1	1327	0.00602864	8
C2	CUFF.8555	0	0	0	OK	1	2011	0.0159125	32
C2	CUFF.8557	342.166	326.971	357.362	OK	1	2049	0.00488043	10
C2	CUFF.8558	0	0	0	OK	1	1592	0.0150754	24
C2	CUFF.8560	0	0	0	OK	1	3104	0.0064433	20
C2	CUFF.8559	881.144	830.888	931.399	OK	1	646	0.0371517	24
C2	CUFF.8561	229.904	214.963	244.844	OK	1	4887	0.00286474	14
C2	g15355	250.837	233.127	268.547	OK	1	464	0.012931	6
C2	CUFF.8563	175.916	160.591	191.241	OK	1	1589	0.00125865	2
C2	CUFF.8564	29.952	257.836	341.204	OK	1	667	0.017991	12
C2	CUFF.8570	120.763	115.356	126.17	OK	1	2806	0.0085531	24
C2	CUFF.8572	107.405	970.218	117.788	OK	1	239	0.125523	30
C2	CUFF.8571	145.078	0.133131	276.843	OK	1	239	0.125523	30
C2	CUFF.8576	416.928	332.272	501.583	OK	1	1416	0.0225989	32
C2	CUFF.8578	152.399	0.692885	23.551	OK	1	502	0.0199203	10
C2	CUFF.8580	362.326	283.426	441.226	OK	1	2250	0.000888889	2
C2	CUFF.8581	58.504	464.787	705.293	OK	1	598	0.00334448	2
C2	CUFF.8583	195.227	174.771	215.683	OK	1	1199	0.00166806	2
C2	CUFF.8584	804.389	692.537	916.241	OK	1	1199	0.00166806	2
C2	CUFF.8585	296.555	279.407	313.704	OK	1	4471	0.00178931	8
C2	CUFF.8586	355.615	312.343	398.886	OK	1	884	0.0158371	14
C2	CUFF.8587	12.168	109.746	133.614	OK	1	3518	0.00511654	18
C2	CUFF.8590	310.093	288.926	33.126	OK	1	790	0.00253165	2
C2	CUFF.8613	759.422	648.329	870.514	OK	1	649	0.0338983	22
C2	CUFF.8612	563.267	365.108	761.426	OK	1	649	0.0338983	22
C2	CUFF.13247	215.839	0	573.179	OK	1	1194	0.00335008	4
C2	CUFF.7298	336.948	277.047	396.848	OK	1	347	0.00576369	2
C2	CUFF.7297	722.055	630.921	813.188	OK	1	1172	0.0102389	12
C2	CUFF.13259	265.815	243.739	287.891	OK	1	1821	0.00658979	12
C2	CUFF.13261	283.591	26.222	304.961	OK	1	2177	0.00367478	8
C2	CUFF.13260	606.571	54.871	664.431	OK	1	693	0.031746	22
C2	CUFF.13262	452.732	426.996	478.469	OK	1	3118	0.00833868	26
C2	CUFF.13263	50.09	456.768	545.032	OK	1	1042	0.00959693	10
C2	CUFF.13264	319.295	299.164	339.427	OK	1	2401	0.00916285	22
C2	g15666	42.916	396.481	461.839	OK	1	1545	0.00776699	12
C2	g15667	129.872	115.681	144.063	OK	1	1342	0.0104322	14
C2	CUFF.7299	580.802	529.925	63.168	OK	1	719	0.0278164	20
C2	CUFF.13270	942.446	874.331	101.056	OK	1	2192	0.0209854	46
C2	CUFF.13272	248.694	238.532	258.856	OK	1	1471	0.00815772	12
C2	CUFF.13590	248.959	224.485	273.433	OK	1	1585	0.00757098	12
C2	CUFF.13591	17.118	147.601	19.476	OK	1	3884	0.00360453	14
C2	CUFF.13592	385.653	353.582	417.724	OK	1	2000	0.026	52
C2	CUFF.12804	339.558	311.607	367.508	OK	1	1566	0.00893997	14
C2	CUFF.13593	172.023	162.516	181.531	OK	1	1009	0.0257681	26
C2	CUFF.13594	320.148	294.335	34.596	OK	1	1925	0.025974	50
C2	CUFF.13597	359.455	336.105	382.806	OK	1	2482	0.00966962	24
C2	CUFF.13598	291.861	267.316	316.406	OK	1	1391	0.00718907	10
C2	CUFF.13599	827.928	764.138	891.718	OK	1	826	0.00242131	2
C2	CUFF.13600	395.432	371.281	419.582	OK	1	1929	0.0114049	22
C2	CUFF.13601	679.662	651.161	708.163	OK	1	1964	0.00712831	14
C2	CUFF.13602	107.333	903.725	124.294	OK	1	1227	0.00162999	2
C2	CUFF.13604	799.341	759.436	839.246	OK	1	1648	0.00242718	4
C2	CUFF.13606	229.886	130.643	329.129	OK	1	1386	0.001443	2
C2	CUFF.13607	765.357	658.132	872.581	OK	1	1386	0.001443	2
C2	CUFF.13609	162.348	136.948	187.749	OK	1	653	0.0153139	10
C2	CUFF.13610	133.875	12.264	145.109	OK	1	2798	0.000714796	2
C2	CUFF.13611	364.879	343.791	385.966	OK	1	3874	0.00722767	28
C2	CUFF.13612	0	0	0	OK	1	1317	0.0182232	24
C2	CUFF.13623	836.818	726.315	947.321	OK	1	1926	0.00726895	14
C2	CUFF.13625	770.695	70.436	83.703	OK	1	699	0.0286123	20
C2	CUFF.13627	126.183	122.374	129.992	OK	1	4619	0.00865988	40
C2	CUFF.13629	119.215	111.423	127.006	OK	1	1803	0.00554631	10
C2	CUFF.13630	925.857	790.658	106.106	OK	1	420	0.00952381	4
C2	CUFF.13631	137.914	12.403	151.797	OK	1	2743	0.0109369	30
C2	CUFF.13632	198.089	187.592	208.586	OK	1	750	0.0666667	50
C2	CUFF.13633	367.156	347.635	386.677	OK	1	3550	0.0135211	48
C2	CUFF.13634	237.887	210.736	265.039	OK	1	1096	0.0218978	24
C2	CUFF.13638	201.669	186.802	216.536	OK	1	2019	0.0108965	22
C2	CUFF.13647	239.646	22.45	254.792	OK	1	5566	0.00323392	18
C2	CUFF.13649	0.758468	0	21.993	OK	1	498	0.00401606	2
C2	CUFF.12044	267.835	256.53	279.141	OK	1	1460	0.0178082	26
C2	CUFF.12048	818.611	775.686	861.536	OK	1	614	0.0325733	20
C2	CUFF.12049	0	0	0	OK	1	2076	0.0183044	38
C2	CUFF.12052	697.991	674.818	721.165	OK	1	2120	0.00660377	14
C2	CUFF.12053	109.021	102.828	115.214	OK	1	1756	0.00569476	10
C2	CUFF.12054	348.131	310.759	385.503	OK	1	1011	0.00791296	8
C2	CUFF.12057	101.189	959.989	106.378	OK	1	584	0.00342466	2
C2	CUFF.12058	700.014	662.499	737.528	OK	1	2303	0.0052106	12
C2	CUFF.12059	204.257	191.738	216.776	OK	1	1003	0.00598205	6
C2	CUFF.12062	584.617	555.863	613.371	OK	1	2460	0.0105691	26
C2	CUFF.15208	118.757	970.703	140.444	OK	1	841	0.00951248	8
C2	CUFF.12064	119.185	113.095	125.276	OK	1	1545	0.0194175	30
C2	CUFF.12063	0	0	0	OK	1	2102	0.0104662	22
C2	CUFF.12065	311.235	281.632	340.838	OK	1	1418	0.0155148	22
C2	CUFF.12067	635.122	59.83	671.944	OK	1	1824	0.0153509	28
C2	CUFF.12066	0	0	0	OK	1	678	0.00884956	6
C2	CUFF.12068	117.542	106.441	128.644	OK	1	639	0.0250391	16
C2	CUFF.12070	479.469	443.483	515.455	OK	1	1932	0.00621118	12
C2	CUFF.12071	466.202	428.785	503.619	OK	1	2027	0.0049334	10
C2	CUFF.12075	349.584	322.499	37.667	OK	1	1424	0.0266854	38
C2	CUFF.12077	191.813	691.994	314.426	OK	1	2624	0.000762195	2
C2	CUFF.12076	159.21	148.603	169.817	OK	1	644	0.0465839	30
C2	CUFF.12078	389.973	353.817	426.129	OK	1	1094	0.0255941	28
C2	CUFF.12079	429.402	401.589	457.214	OK	1	1856	0.0118534	22
C2	CUFF.12080	175.253	145.713	204.793	OK	1	4427	0.00722837	32
C2	CUFF.12081	683.689	632.315	735.063	OK	1	2347	0.0187473	44
C2	CUFF.12082	294.347	281.762	306.933	OK	1	6843	0.0105217	72
C2	CUFF.12083	385.837	36.41	407.573	OK	1	2435	0.00328542	8
C2	CUFF.12085	660.649	630.891	690.407	OK	1	1173	0.00511509	6
C2	CUFF.12086	0	0	0	OK	1	696	0.0201149	14
C2	CUFF.12084	1630.78	1567.41	1694.15	OK	1	1395	0.0272401	38
C2	CUFF.12087	0	0	0	OK	1	2866	0.0076762	22
C2	CUFF.12088	854.737	819.847	889.628	OK	1	871	0.00229621	2
C2	CUFF.12090	0	0	0	OK	1	1591	0.0100566	16
C2	CUFF.12089	248.611	229.792	267.429	OK	1	2816	0.00497159	14
C2	CUFF.12091	134.811	125.805	143.817	OK	1	1614	0.0136307	22
C2	CUFF.12092	59.82	571.693	624.708	OK	1	2787	0.01507	42
C2	CUFF.12094	369.146	353.745	384.546	OK	1	2270	0.00440529	10
C2	CUFF.12096	220.278	199.896	24.066	OK	1	1795	0.0167131	30
C2	CUFF.12097	198.894	175.599	22.219	OK	1	753	0.00531209	4
C2	CUFF.12099	301.884	285.155	318.613	OK	1	3305	0.00302572	10
C2	CUFF.12100	178.005	168.688	187.322	OK	1	1774	0.0191657	34
C2	CUFF.12102	211.239	202.247	220.23	OK	1	1666	0.00720288	12
C2	g1597	190.065	174.942	205.187	OK	1	1544	0.00518135	8
C2	CUFF.12103	731.011	688.894	773.128	OK	1	1619	0.0160593	26
C2	CUFF.12104	164.202	0	330.944	OK	1	480	0.0166667	8
C2	CUFF.12105	449.058	402.917	495.2	OK	1	367	0.0490463	18
C2	CUFF.12106	409.823	395.175	424.471	OK	1	2075	0.0144578	30
C2	CUFF.12107	970.589	940.956	1000.22	OK	1	1739	0.00460034	8
C2	CUFF.12108	0	0	0	OK	1	991	0.0201816	20
C2	CUFF.15211	76.092	72.812	793.719	OK	1	2569	0.00155703	4
C2	CUFF.12110	182.495	174.992	189.999	OK	1	4509	0.000443557	2
C2	g15981	0	0	0	OK	1	317	0.0252366	8
C2	CUFF.12111	141.756	133.47	150.042	OK	1	1385	0.0101083	14
C2	CUFF.12113	122.161	114.399	129.924	OK	1	977	0.0163767	16
C2	CUFF.12112	112.083	105.11	119.055	OK	1	314	0.0509554	16
C2	CUFF.12114	246.92	236.976	256.864	OK	1	1049	0.0190658	20
C2	CUFF.12115	650.613	59.962	701.605	OK	1	1426	0.0140252	20
C2	CUFF.12116	678.659	631.074	726.244	OK	1	1082	0.00369686	4
C2	CUFF.15212	723.842	67.473	772.953	OK	1	1499	0.00133422	2
C2	g15990	465.899	419.065	512.733	OK	1	875	0.00685714	6
C2	g15991	16.854	142.627	194.453	OK	1	864	0.00231482	2
C2	CUFF.12118	621.463	591.625	65.13	OK	1	859	0.0186263	16
C2	CUFF.15213	349.847	335.473	364.221	OK	1	1774	0.00789177	14
C2	g16000	0	0	0	OK	1	311	0.0192926	6
C2	g16008	182.733	174.245	191.22	OK	1	593	0.00337268	2
C2	CUFF.15215	245.156	228.412	261.901	OK	1	1714	0.00933489	16
C2	g16016	816.941	719.673	914.208	OK	1	1598	0.00125156	2
C2	CUFF.12123	768.272	737.595	798.95	OK	1	791	0.0176991	14
C2	CUFF.12124	0	0	0	OK	1	731	0.0218878	16
C2	CUFF.15214	0	0	0	OK	1	1100	0.00909091	10
C2	CUFF.12126	641.618	592.578	690.657	OK	1	1242	0.0193237	24
C2	CUFF.12128	422.447	390.021	454.872	OK	1	1727	0.015055	26
C2	CUFF.12127	352.205	322.461	381.949	OK	1	581	0.0172117	10
C2	CUFF.12129	772.052	740.516	803.589	OK	1	3036	0.0151515	46
C2	CUFF.12130	122.247	116.313	128.182	OK	1	3168	0.0138889	44
C2	CUFF.12131	109.193	102.84	115.547	OK	1	3535	0.0118812	42
C2	CUFF.12132	334.328	252.035	416.621	OK	1	1144	0.0034965	4
C2	CUFF.12133	147.578	137.846	157.31	OK	1	937	0.00640341	6
C2	CUFF.15216	483.872	414.463	55.328	OK	1	1321	0.00454201	6
C2	CUFF.12137	277.366	261.209	293.524	OK	1	2408	0.00747508	18
C2	CUFF.12147	868.101	779.459	956.743	OK	1	2838	0.00281889	8
C2	CUFF.12148	302.744	272.168	333.321	OK	1	1160	0.00344828	4
C2	CUFF.12154	614.064	571.481	656.647	OK	1	8659	0.00138584	12
C2	CUFF.12155	719.596	672.334	766.858	OK	1	1948	0.0164271	32
C2	CUFF.12156	227.557	175.617	279.497	OK	1	9124	0.00328803	30
C2	CUFF.12157	288.713	270.093	307.333	OK	1	3163	0.00316155	10
C2	CUFF.12158	505.052	460.823	549.281	OK	1	1130	0.00707965	8
C2	CUFF.12167	413.751	32.135	506.151	OK	1	1484	0.00134771	2
C2	CUFF.12172	102.467	922.837	11.265	OK	1	1276	0.0015674	2
C2	CUFF.12177	248.689	235.851	261.526	OK	1	959	0.0208551	20
C2	CUFF.12178	930.933	894.821	967.044	OK	1	4026	0.00397417	16
C2	CUFF.12180	42.151	265.876	577.144	OK	1	404	0.029703	12
C2	CUFF.12181	300.287	279.899	320.676	OK	1	2155	0.00464037	10
C2	CUFF.12187	147.136	127.543	166.729	OK	1	1768	0.00565611	10
C2	CUFF.12188	83.703	788.291	885.769	OK	1	1053	0.0303894	32
C2	CUFF.12189	151.231	142.52	159.941	OK	1	1072	0.00559702	6
C2	CUFF.12190	150.541	141.244	159.837	OK	1	413	0.00484261	2
C2	CUFF.12191	733.909	692.526	775.293	OK	1	1364	0.0117302	16
C2	CUFF.12192	800.238	746.792	853.685	OK	1	1753	0.0125499	22
C2	CUFF.12194	0	0	0	OK	1	774	0.0180879	14
C2	CUFF.12193	590.512	546.737	634.287	OK	1	3946	0.00253421	10
C2	CUFF.12197	504.895	428.891	580.899	OK	1	1640	0.00121951	2
C2	CUFF.16204	102.272	784.872	126.057	OK	1	814	0.012285	10
C2	CUFF.16205	131.181	114.673	147.689	OK	1	1211	0.0214699	26
C2	CUFF.16209	0	0	0	OK	1	1146	0.008726	10
C2	CUFF.16210	0	0	0	OK	1	827	0.0145103	12
C2	CUFF.16211	0	0	0	OK	1	966	0.00414079	4
C2	CUFF.16212	271.167	254.492	287.843	OK	1	3351	0.00298418	10
C2	CUFF.16213	944.402	912.485	976.319	OK	1	1253	0.00319234	4
C2	CUFF.16214	929.683	87.833	981.036	OK	1	2171	0.00184247	4
C2	CUFF.16215	44.452	423.207	465.833	OK	1	3579	0.0106175	38
C2	CUFF.16219	509.558	357.882	661.234	OK	1	1881	0.00106326	2
C2	CUFF.16218	231.842	186.347	277.338	OK	1	1881	0.00106326	2
C2	CUFF.16220	404.092	387.76	420.423	OK	1	696	0.0344828	24
C2	CUFF.16221	0	0	0	OK	1	641	0.00936037	6
C2	CUFF.16222	16.988	158.171	181.589	OK	1	3959	0.00505178	20
C2	CUFF.16227	352.505	315.335	389.675	OK	1	4584	0.0021815	10
C2	CUFF.16228	152.963	142.889	163.037	OK	1	8018	0.000249439	2
C2	CUFF.2	569.905	53.18	60.801	OK	1	1963	0.00101885	2
C2	CUFF.3	144.307	137.113	151.502	OK	1	12388	0.00226025	28
C2	g16206	983.186	868.395	109.798	OK	1	1406	0.00142248	2
C2	CUFF.4	200.212	191.233	209.192	OK	1	4802	0.00832986	40
C2	CUFF.5	628.038	591.992	664.083	OK	1	2053	0.0116902	24
C2	CUFF.6	507.262	477.849	536.674	OK	1	4022	0.00944804	38
C2	CUFF.10	123.646	109.636	137.657	OK	1	1395	0.0172043	24
C2	g16224	807.154	76.668	847.627	OK	1	3228	0.00123916	4
C2	CUFF.15	303.138	280.005	32.627	OK	1	1797	0.0111297	20
C2	CUFF.18	106.046	990.494	113.042	OK	1	675	0.0207407	14
C2	CUFF.16	0	0	0	OK	1	1197	0.0233918	28
C2	CUFF.17	65.02	611.054	689.345	OK	1	2287	0.0131176	30
C2	CUFF.20	519.176	48.627	552.082	OK	1	1521	0.00657462	10
C2	CUFF.21	139.722	131.423	148.02	OK	1	943	0.0296925	28
C2	CUFF.22	346.064	548.135	637.315	OK	1	2092	0.0152964	32
C2	CUFF.23	600.668	572.143	629.192	OK	1	1165	0.0343348	40
C2	CUFF.24	106.9	102.006	111.794	OK	1	2057	0.0116675	24
C2	CUFF.25	932.719	880.175	985.264	OK	1	3191	0.00376058	12
C2	CUFF.26	248.001	231.679	264.322	OK	1	2744	0.00655977	18
C2	CUFF.27	19.224	177.779	20.67	OK	1	955	0.00628272	6
C2	CUFF.28	370.485	346.685	394.284	OK	1	2214	0.0108401	24
C2	CUFF.31	0.38551	0	0.780578	OK	1	2044	0.000978474	2
C2	CUFF.32	8752.9	8389.3	9116.5	OK	1	917	0.0109051	10
C2	CUFF.33	418.445	399.278	437.611	OK	1	1037	0.0308582	32
C2	CUFF.34	300.608	280.448	320.767	OK	1	2326	0.00515907	12
C2	CUFF.35	691.223	653.192	729.255	OK	1	2433	0.00328812	8
C2	g16259	930.025	807.661	105.239	OK	1	1226	0.0130506	16
C2	CUFF.36	65.481	619.825	689.795	OK	1	2020	0.0118812	24
C2	CUFF.39	639.196	298.081	980.311	OK	1	458	0.00436681	2
C2	CUFF.46	621.153	493.459	748.847	OK	1	521	0.0191939	10
C2	CUFF.48	420.736	0	555.944	OK	1	9142	0.000437541	4
C2	CUFF.50	527.454	484.071	570.837	OK	1	3663	0.00873601	32
C2	CUFF.52	0	0	0	OK	1	819	0.031746	26
C2	CUFF.51	757.296	719.538	795.055	OK	1	1729	0.0161943	28
C2	CUFF.54	28.871	208.245	369.176	OK	1	808	0.0049505	4
C2	CUFF.56	137.092	119.526	154.657	OK	1	1233	0.0243309	30
C2	CUFF.55	244.937	212.521	277.352	OK	1	1074	0.00931099	10
C2	g16291	941.139	863.194	101.908	OK	1	3949	0.0070904	28
C2	g16297	279.699	250.776	308.621	OK	1	913	0.00657174	6
C2	CUFF.57	636.499	54.411	728.888	OK	1	326	0.0184049	6
C2	CUFF.58	129.894	106.981	152.808	OK	1	3917	0.00459535	18
C2	CUFF.60	186.61	177.916	195.305	OK	1	2269	0.000881446	2
C2	CUFF.61	237.035	224.328	249.742	OK	1	978	0.0327198	32
C2	CUFF.62	102.83	968.444	108.815	OK	1	637	0.0125589	8
C2	CUFF.63	265.318	244.101	286.535	OK	1	497	0.0442656	22
C2	CUFF.68	120.36	115.389	125.332	OK	1	1508	0.00397878	6
C2	CUFF.70	430.902	399.634	462.171	OK	1	1508	0.00397878	6
C2	CUFF.69	0	0	0	OK	1	981	0.0183486	18
C2	CUFF.102	682.734	588.282	777.186	OK	1	2791	0.00716589	20
C2	CUFF.135	164.412	148.147	180.676	OK	1	2762	0.00941347	26
C2	CUFF.134	194.322	176.859	211.785	OK	1	2083	0.00288046	6
C2	CUFF.136	237.158	204.648	269.669	OK	1	951	0.0126183	12
C2	CUFF.137	213.102	188.143	238.061	OK	1	1179	0.00848176	10
C2	CUFF.138	112.889	107.823	117.955	OK	1	2041	0.00881921	18
C2	CUFF.139	13.78	10.853	167.071	OK	1	650	0.00307692	2
C2	CUFF.141	194.031	172.748	215.313	OK	1	2425	0.0115464	28
C2	CUFF.193	430.037	174.647	685.427	OK	1	1500	0.00133333	2
C2	CUFF.199	127.083	118.027	136.138	OK	1	4114	0.00194458	8
C2	CUFF.232	20.975	0	423.633	OK	1	4275	0.000935673	4
C2	CUFF.234	529.252	437.316	621.188	OK	1	623	0.0128411	8
C2	CUFF.233	222.913	189.128	256.699	OK	1	623	0.0128411	8
C2	CUFF.235	793.044	74.854	837.548	OK	1	1341	0.00894855	12
C2	CUFF.272	201.617	139.044	26.419	OK	1	1032	0.00193798	2
C2	CUFF.270	906.483	707.124	110.584	OK	1	1032	0.00193798	2
C2	CUFF.271	313.057	220.305	405.809	OK	1	1032	0.00193798	2
C2	CUFF.277	840.572	637.737	104.341	OK	1	722	0.00277008	2
C2	CUFF.279	437.509	386.699	488.318	OK	1	346	0.0809249	28
C2	CUFF.278	0	0	0	OK	1	346	0.0809249	28
C2	CUFF.293	340.232	312.854	36.761	OK	1	397	0.00503778	2
C2	CUFF.301	1.604	107.556	213.245	OK	1	798	0.0100251	8
C2	CUFF.300	706.975	488.795	925.156	OK	1	798	0.0100251	8
C2	CUFF.15261	630.648	59.662	664.675	OK	1	2468	0.00729335	18
C2	CUFF.309	982.262	791.499	117.302	OK	1	927	0.00647249	6
C2	g1671	287.433	248.601	326.265	OK	1	753	0.00265604	2
C2	CUFF.315	863.401	685.053	104.175	OK	1	1132	0.00883392	10
C2	CUFF.319	246.715	180.036	313.393	OK	1	1078	0.00927644	10
C2	CUFF.15262	53.968	504.636	574.724	OK	1	1998	0.00800801	16
C2	CUFF.15264	324.458	283.516	36.54	OK	1	740	0.0108108	8
C2	CUFF.329	541.276	464.859	617.693	OK	1	1665	0.0216216	36
C2	CUFF.331	132.378	119.649	145.108	OK	1	1854	0.00107875	2
C2	CUFF.15263	153.323	130.867	175.778	OK	1	1023	0.00782014	8
C2	CUFF.343	0	0	0	OK	1	1106	0.0198915	22
C2	CUFF.345	332.533	318.458	346.607	OK	1	1135	0.00176212	2
C2	CUFF.15265	42.316	400.211	446.109	OK	1	3302	0.00787402	26
C2	g1677	929.555	820.124	103.899	OK	1	1457	0.0178449	26
C2	CUFF.15266	278.612	261.538	295.687	OK	1	5117	0.00234512	12
C2	CUFF.15267	473.087	454.282	491.891	OK	1	1175	0.00170213	2
C2	CUFF.410	105.515	909.004	120.129	OK	1	2314	0.00864304	20
C2	g16811	803.058	709.955	896.161	OK	1	1703	0.00469759	8
C2	g16812	666.782	621.808	711.756	OK	1	5983	0.00601705	36
C2	CUFF.438	474.215	411.193	537.236	OK	1	2568	0.00155763	4
C2	CUFF.442	108.468	104.344	112.592	OK	1	2789	0.00430262	12
C2	CUFF.455	421.627	373.201	470.053	OK	1	1521	0.0131492	20
C2	CUFF.9804	61.066	57.088	650.441	OK	1	1305	0.00613027	8
C2	g16882	146.163	104.252	188.073	OK	1	1716	0.018648	32
C2	CUFF.462	244.536	222.573	266.499	OK	1	776	0.0206186	16
C2	CUFF.9806	150.108	139.211	161.005	OK	1	696	0.0114943	8
C2	CUFF.9805	522.206	479.814	564.598	OK	1	913	0.0153341	14
C2	CUFF.508	445.929	407.191	484.666	OK	1	1266	0.00947867	12
C2	CUFF.510	117.233	0.387428	195.722	OK	1	1272	0.00786164	10
C2	CUFF.509	342.033	25.051	433.557	OK	1	1272	0.00786164	10
C2	CUFF.9807	26.213	245.483	278.777	OK	1	4110	0.0111922	46
C2	CUFF.518	137.156	125.001	149.311	OK	1	3738	0.00107009	4
C2	CUFF.9809	0	0	0	OK	1	888	0.018018	16
C2	CUFF.9808	1176.15	1127.02	1225.28	OK	1	897	0.0178372	16
C2	CUFF.9810	604.957	57.109	638.824	OK	1	2907	0.0158239	46
C2	CUFF.9812	0	0	0	OK	1	1291	0.0170411	22
C2	CUFF.9811	109.041	104.308	113.774	OK	1	2503	0.0127847	32
C2	CUFF.9813	320.916	935.535	548.278	OK	1	1926	0.0155763	30
C2	CUFF.572	158.482	145.502	171.461	OK	1	1374	0.0189229	26
C2	CUFF.9815	283.121	264.532	30.171	OK	1	615	0.0357724	22
C2	CUFF.9814	304.261	271.039	337.482	OK	1	615	0.0357724	22
C2	CUFF.577	803.158	701.573	904.743	OK	1	650	0.0369231	24
C2	CUFF.578	126.779	106.977	146.582	OK	1	650	0.0369231	24
C2	CUFF.579	37.833	358.058	398.601	OK	1	1412	0.00991501	14
C2	CUFF.9816	603.067	586.068	620.066	OK	1	2558	0.0148554	38
C2	CUFF.9817	1568.49	1498.87	1638.11	OK	1	888	0.00900901	8
C2	CUFF.588	34.24	310.578	374.222	OK	1	1709	0.00702165	12
C2	CUFF.590	379.303	341.179	417.428	OK	1	704	0.0255682	18
C2	CUFF.589	983.251	912.909	105.359	OK	1	1008	0.031746	32
C2	CUFF.9818	0	0	0	OK	1	1413	0.00424628	6
C2	g17052	151.086	14.411	158.061	OK	1	6079	0.00131601	8
C2	CUFF.600	248.617	231.672	265.562	OK	1	1742	0.00574053	10
C2	CUFF.602	781.948	690.725	873.171	OK	1	2482	0.00322321	8
C2	CUFF.601	766.252	665.692	866.811	OK	1	2775	0.0036036	10
C2	CUFF.606	677.115	571.954	782.275	OK	1	2498	0.00560448	14
C2	CUFF.9819	146.419	0	698.083	OK	1	3003	0.00732601	22
C2	CUFF.611	156.111	143.133	169.088	OK	1	1319	0.0106141	14
C2	CUFF.616	134.315	120.483	148.148	OK	1	2090	0.00382775	8
C2	CUFF.9820	252.83	243.825	261.834	OK	1	2354	0.0152931	36
C2	CUFF.9821	326.542	307.926	345.159	OK	1	5406	0.00776914	42
C2	CUFF.634	412.448	281.528	543.368	OK	1	531	0.0112994	6
C2	CUFF.633	171.157	0.0778878	334.525	OK	1	531	0.0112994	6
C2	CUFF.635	481.093	0.0965521	95.253	OK	1	414	0.0144928	6
C2	CUFF.638	354.369	325.025	383.713	OK	1	2208	0.0144928	32
C2	g17111	0	0	0	OK	1	1483	0.00134862	2
C2	CUFF.9824	326.309	302.365	350.253	OK	1	1315	0.0258555	34
C2	CUFF.650	118.203	104.584	131.822	OK	1	487	0.0410678	20
C2	CUFF.653	128.81	122.1	135.52	OK	1	1918	0.0187696	36
C2	CUFF.9825	322.402	298.489	346.315	OK	1	1417	0.0042343	6
C2	CUFF.655	295.683	284.623	306.743	OK	1	1481	0.00945307	14
C2	CUFF.656	954.639	912.449	996.828	OK	1	2061	0.0164968	34
C2	CUFF.659	599.501	564.115	634.887	OK	1	2201	0.00545207	12
C2	CUFF.671	0	0	0	OK	1	419	0.0668258	28
C2	CUFF.675	12.66	113.341	139.859	OK	1	2292	0.0052356	12
C2	CUFF.680	218.343	196.348	240.339	OK	1	1461	0.00684463	10
C2	CUFF.682	39.354	339.887	447.192	OK	1	665	0.0330827	22
C2	CUFF.681	551.935	508.486	595.383	OK	1	1171	0.00512383	6
C2	CUFF.683	137.851	130.055	145.647	OK	1	1513	0.0171844	26
C2	CUFF.684	594.414	561.097	627.731	OK	1	2509	0.00717417	18
C2	CUFF.686	156.452	141.402	171.502	OK	1	1569	0.00254939	4
C2	CUFF.687	91.872	292.364	154.508	OK	1	2894	0.0048376	14
C2	CUFF.688	140.943	0	396.492	OK	1	2804	0.010699	30
C2	CUFF.693	567.742	525.574	609.911	OK	1	2440	0.0270492	66
C2	CUFF.692	353.179	321.802	384.556	OK	1	2440	0.0270492	66
C2	CUFF.694	385.203	366.794	403.613	OK	1	917	0.0130861	12
C2	CUFF.695	308.654	292.509	324.799	OK	1	3568	0.0100897	36
C2	CUFF.696	261.497	246.313	276.68	OK	1	1125	0.0177778	20
C2	CUFF.697	44.145	421.255	461.645	OK	1	3578	0.00447177	16
C2	CUFF.700	361.444	340.227	382.661	OK	1	3168	0.0094697	30
C2	CUFF.703	643.807	567.204	720.409	OK	1	2168	0.00369004	8
C2	CUFF.702	119.845	108.268	131.422	OK	1	2168	0.00369004	8
C2	CUFF.704	234.759	211.795	257.723	OK	1	1675	0.0131343	22
C2	CUFF.705	150.262	117.924	182.599	OK	1	1675	0.0131343	22
C2	CUFF.708	604.704	553.183	656.224	OK	1	1119	0.0107239	12
C2	CUFF.710	628.317	600.89	655.745	OK	1	1922	0.00208116	4
C2	CUFF.711	541.951	518.006	565.897	OK	1	2052	0.00779727	16
C2	CUFF.712	0	0	0	OK	1	721	0.00832178	6
C2	CUFF.714	353.489	320.671	386.306	OK	1	1458	0.00548697	8
C2	CUFF.713	274.983	245.435	304.531	OK	1	952	0.00630252	6
C2	g17232	817.776	767.637	867.915	OK	1	1734	0.0011534	2
C2	CUFF.715	767.919	72.587	809.967	OK	1	2005	0.0169576	34
C2	CUFF.720	193.355	182.228	204.482	OK	1	1373	0.0189366	26
C2	g17239	249.778	220.218	279.339	OK	1	944	0.0127119	12
C2	g17240	574.159	489.858	65.846	OK	1	1779	0.010118	18
C2	CUFF.721	160.411	144.248	176.575	OK	1	774	0.0129199	10
C2	CUFF.722	483.325	453.776	512.874	OK	1	1697	0.010607	18
C2	CUFF.723	43.628	394.467	478.092	OK	1	844	0.028436	24
C2	g17244	528.193	497.118	559.268	OK	1	1958	0.0173647	34
C2	CUFF.724	878.693	820.581	936.804	OK	1	1395	0.00430107	6
C2	CUFF.725	620.728	590.896	650.561	OK	1	3712	0.0134698	50
C2	CUFF.727	889.783	838.441	941.126	OK	1	2076	0.0125241	26
C2	CUFF.726	0	0	0	OK	1	422	0.00947867	4
C2	CUFF.728	119.637	109.082	130.192	OK	1	478	0.0376569	18
C2	CUFF.730	182.996	0	384.731	OK	1	2368	0.00675676	16
C2	CUFF.732	241.442	234.157	248.728	OK	1	2762	0.00217234	6
C2	g17283	0.140771	0	0.422312	OK	1	470	0.00425532	2
C2	CUFF.9837	731.418	690.464	772.373	OK	1	2175	0.0101149	22
C2	CUFF.9838	141.845	125.622	158.069	OK	1	860	0.00465116	4
C2	CUFF.743	180.189	169.647	190.73	OK	1	965	0.0186528	18
C2	CUFF.745	0	0	0	OK	1	347	0.0172911	6
C2	CUFF.746	547.419	137.372	957.466	OK	1	2246	0.0133571	30
C2	CUFF.747	524.903	499.064	550.743	OK	1	3353	0.0107367	36
C2	CUFF.748	143.512	136.57	150.454	OK	1	1493	0.0200938	30
C2	CUFF.749	135.665	129.638	141.692	OK	1	1706	0.021102	36
C2	CUFF.751	985.315	92.549	104.514	OK	1	1843	0.00759631	14
C2	CUFF.752	379.592	344.391	414.793	OK	1	1254	0.00637959	8
C2	CUFF.753	703.294	0	622.074	OK	1	1720	0.00581395	10
C2	CUFF.754	491.395	445.246	537.545	OK	1	1036	0.00965251	10
C2	CUFF.756	812.593	771.839	853.348	OK	1	1794	0.00891862	16
C2	CUFF.755	151.698	130.217	173.178	OK	1	1794	0.00891862	16
C2	CUFF.761	16.331	148.735	177.885	OK	1	2288	0.00524476	12
C2	CUFF.762	313.897	283.528	344.266	OK	1	1047	0.0095511	10
C2	CUFF.763	175.539	15.779	193.288	OK	1	1514	0.00396301	6
C2	CUFF.9840	29.105	224.418	357.682	OK	1	978	0.00204499	2
C2	CUFF.765	901.824	867.092	936.556	OK	1	2497	0.00560673	14
C2	g17353	699.983	616.693	783.273	OK	1	2260	0.00442478	10
C2	CUFF.766	261.257	237.799	284.715	OK	1	1452	0.0151515	22
C2	g17355	428.833	390.017	46.765	OK	1	776	0.0257732	20
C2	CUFF.767	259.147	223.101	295.193	OK	1	3643	0.00548998	20
C2	CUFF.768	190.137	183.048	197.227	OK	1	3621	0.006628	24
C2	CUFF.771	119.969	109.399	130.54	OK	1	799	0.0225282	18
C2	CUFF.770	289.569	489.174	530.221	OK	1	8392	0.00571973	48
C2	CUFF.773	825.309	749.309	901.308	OK	1	706	0.0141643	10
C2	CUFF.772	373.706	349.877	397.535	OK	1	3561	0.00393148	14
C2	CUFF.774	212.553	192.819	232.287	OK	1	1307	0.0153022	20
C2	CUFF.9843	183.937	133.367	234.507	OK	1	832	0.00480769	4
C2	CUFF.9842	885.914	670.179	110.165	OK	1	832	0.00480769	4
C2	CUFF.776	131.345	124.271	138.419	OK	1	1304	0.0168712	22
C2	CUFF.777	755.715	708.073	803.357	OK	1	1223	0.0114473	14
C2	CUFF.778	113.795	109.503	118.086	OK	1	2966	0.0148348	44
C2	CUFF.779	169.311	161.116	177.506	OK	1	2348	0.0076661	18
C2	CUFF.780	398.464	37.045	426.478	OK	1	1713	0.0105079	18
C2	CUFF.782	500.918	432.998	568.837	OK	1	3707	0.00755328	28
C2	CUFF.789	76.962	731.398	807.842	OK	1	1203	0.0282627	34
C2	CUFF.791	420.191	394.017	446.366	OK	1	590	0.0440678	26
C2	CUFF.792	319.926	305.586	334.265	OK	1	1250	0.0144	18
C2	CUFF.794	224.835	191.594	258.076	OK	1	1163	0.00515907	6
C2	CUFF.795	338.091	316.969	359.212	OK	1	2462	0.00649878	16
C2	CUFF.796	135.424	127.173	143.675	OK	1	1442	0.00832178	12
C2	CUFF.797	271.862	223.389	320.335	OK	1	2312	0.00692042	16
C2	CUFF.798	912.017	867.514	95.652	OK	1	1856	0.0150862	28
C2	CUFF.800	178.621	168.447	188.795	OK	1	1199	0.0133445	16
C2	CUFF.799	201.408	188.535	21.428	OK	1	5894	0.00475059	28
C2	CUFF.801	270.965	444.216	497.509	OK	1	2235	0.00536913	12
C2	CUFF.802	203.284	194.054	212.514	OK	1	1903	0.0105097	20
C2	CUFF.803	189.555	183.045	196.064	OK	1	2854	0.00911002	26
C2	CUFF.9846	206.703	198.611	214.794	OK	1	2682	0.01044	28
C2	CUFF.819	120.872	107.429	134.315	OK	1	1235	0.0129555	16
C2	CUFF.820	18.83	166.942	209.657	OK	1	536	0.00746269	4
C2	CUFF.821	293.791	251.521	336.061	OK	1	536	0.00746269	4
C2	g17431	704.142	670.211	738.073	OK	1	1175	0.00340426	4
C2	CUFF.823	618.065	561.153	674.978	OK	1	3709	0.00323537	12
C2	CUFF.824	203.034	182.744	223.323	OK	1	3817	0.00104794	4
C2	CUFF.828	371.228	337.998	404.457	OK	1	1071	0.0112045	12
C2	CUFF.9849	0	0	0	OK	1	476	0.012605	6
C2	CUFF.830	38.258	343.281	421.879	OK	1	718	0.00278552	2
C2	CUFF.829	634.709	594.103	675.315	OK	1	1832	0.0174672	32
C2	CUFF.832	191.172	184.356	197.988	OK	1	3400	0.00647059	22
C2	CUFF.835	101.923	96.416	107.43	OK	1	2938	0.00953029	28
C2	CUFF.9850	240.254	225.061	255.446	OK	1	5091	0.0023571	12
C2	CUFF.836	119.433	114.669	124.197	OK	1	5789	0.00172741	10
C2	g17466	622.625	585.887	659.364	OK	1	1033	0.00193611	2
C2	CUFF.9853	229.155	209.319	248.991	OK	1	1258	0.00476947	6
C2	CUFF.854	441.364	422.977	459.752	OK	1	6127	0.00391709	24
C2	CUFF.855	0	0	0	OK	1	343	0.0349854	12
C2	CUFF.867	571.113	547.028	595.197	OK	1	3477	0.00230083	8
C2	CUFF.868	744.489	677.398	81.158	OK	1	3477	0.00230083	8
C2	CUFF.873	142.004	116.231	167.776	OK	1	1824	0.0120614	22
C2	CUFF.883	189.035	181.047	197.023	OK	1	1647	0.00121433	2
C2	CUFF.905	0	0	0	OK	1	1263	0.00950119	12
C2	CUFF.904	651.712	614.599	688.825	OK	1	1244	0.011254	14
C2	CUFF.906	992.719	942.044	104.339	OK	1	1123	0.00712378	8
C2	CUFF.907	412.527	383.316	441.738	OK	1	1274	0.00627943	8
C2	CUFF.908	331.959	2.461	417.817	OK	1	609	0.0591133	36
C2	CUFF.910	20.043	189.872	210.989	OK	1	7673	0.00651636	50
C2	CUFF.911	81.341	735.794	891.025	OK	1	3681	0.00325998	12
C2	CUFF.912	511.283	483.737	538.829	OK	1	2678	0.00448096	12
C2	g17548	825.008	745.617	9.044	OK	1	2667	0.00149981	4
C2	CUFF.9861	461.484	420.118	502.851	OK	1	690	0.0202899	14
C2	CUFF.922	83.246	611.122	10.538	OK	1	1482	0.00134953	2
C2	g1757	0	0	0	OK	1	735	0.00272109	2
C2	CUFF.932	180.434	172.832	188.035	OK	1	2009	0.0119462	24
C2	CUFF.942	812.584	766.824	858.344	OK	1	1487	0.0282448	42
C2	CUFF.944	254.881	214.654	295.108	OK	1	836	0.0287081	24
C2	CUFF.946	123.758	106.152	141.365	OK	1	749	0.00267023	2
C2	CUFF.949	100.178	947.724	105.584	OK	1	2399	0.00583576	14
C2	g17604	0.916231	0.602804	122.966	OK	1	1856	0.00107759	2
C2	CUFF.957	996.287	953.321	103.925	OK	1	3455	0.00289436	10
C2	CUFF.959	918.269	762.078	107.446	OK	1	1079	0.00741427	8
C2	CUFF.967	938.089	875.023	1001.15	OK	1	1453	0.00137646	2
C2	CUFF.975	297.078	147.833	446.323	OK	1	658	0.00607903	4
C2	CUFF.974	264.541	198.114	330.967	OK	1	658	0.00607903	4
C2	CUFF.979	706.737	666.438	747.036	OK	1	2790	0.0114695	32
C2	CUFF.980	750.031	655.688	844.373	OK	1	1842	0.00108578	2
C2	CUFF.987	855.778	751.576	95.998	OK	1	1822	0.0197585	36
C2	CUFF.986	208.882	197.604	220.161	OK	1	3584	0.00558036	20
C2	CUFF.988	198.115	179.237	216.993	OK	1	2207	0.00271862	6
C2	g17645	527.198	463.077	591.319	OK	1	533	0.00375234	2
C2	CUFF.989	318.175	296.999	33.935	OK	1	3020	0.0013245	4
C2	CUFF.997	180.346	169.597	191.095	OK	1	5260	0.000760456	4
C2	CUFF.999	792.912	677.501	908.323	OK	1	1531	0.00522534	8
C2	CUFF.9862	200.817	190.103	211.53	OK	1	708	0.00564972	4
C2	g17661	551.492	478.137	624.847	OK	1	2328	0.00515464	12
C2	CUFF.9863	24.362	224.447	262.794	OK	1	2208	0.00271739	6
C2	g17670	113.297	0.772584	149.335	OK	1	1891	0.00105764	2
C2	CUFF.1010	238.493	218.922	258.063	OK	1	2306	0.0017346	4
C2	CUFF.1011	138.579	126.35	150.808	OK	1	2318	0.0120794	28
C2	CUFF.1012	0	0	0	OK	1	4711	0.00594354	28
C2	CUFF.1013	776.761	743.843	809.679	OK	1	1233	0.0324412	40
C2	CUFF.1015	864.734	826.647	902.821	OK	1	3019	0.00264988	8
C2	CUFF.1016	379.911	367.104	392.718	OK	1	1768	0.0237557	42
C2	CUFF.1017	478.802	449.698	507.905	OK	1	2092	0.0152964	32
C2	CUFF.1018	517.395	483.146	551.644	OK	1	3020	0.00860927	26
C2	CUFF.1019	321.145	296.998	345.292	OK	1	2330	0.00343348	8
C2	CUFF.1020	142.965	135.913	150.017	OK	1	1676	0.0178998	30
C2	CUFF.1022	151.644	136.361	166.928	OK	1	1618	0.00618047	10
C2	CUFF.1021	0	0	0	OK	1	1635	0.0110092	18
C2	CUFF.1023	293.114	266.195	320.032	OK	1	1542	0.0181582	28
C2	CUFF.1025	578.594	498.812	658.375	OK	1	2925	0.00205128	6
C2	CUFF.1026	362.519	342.127	382.911	OK	1	1998	0.01001	20
C2	CUFF.1027	223.808	208.432	239.183	OK	1	3540	0.00734463	26
C2	CUFF.1028	599.205	577.45	620.959	OK	1	1264	0.0348101	44
C2	CUFF.1029	225.988	197.961	254.016	OK	1	601	0.0698835	42
C2	CUFF.1030	557.389	513.679	60.11	OK	1	638	0.0250784	16
C2	CUFF.1031	124.156	0	154.617	OK	1	2200	0.00727273	16
C2	CUFF.1032	288.892	221.378	356.405	OK	1	1599	0.00500313	8
C2	CUFF.1033	257.068	222.119	292.016	OK	1	1150	0.0104348	12
C2	CUFF.1034	819.802	759.929	879.675	OK	1	903	0.0243632	22
C2	CUFF.1036	2.754	205.216	345.584	OK	1	1501	0.00532978	8
C2	CUFF.1038	0.0657328	0.00624702	0.125219	OK	1	4929	0.000405762	2
C2	CUFF.1039	324.382	309.764	339	OK	1	1847	0.0108284	20
C2	g17730	893.555	77.933	100.778	OK	1	1756	0.00569476	10
C2	CUFF.1040	153.25	143.774	162.726	OK	1	926	0.0172786	16
C2	CUFF.1041	618.123	52.476	711.485	OK	1	2157	0.0064905	14
C2	CUFF.1042	192.005	17.344	210.571	OK	1	1468	0.0013624	2
C2	CUFF.1043	17.307	15.302	193.119	OK	1	1529	0.0143885	22
C2	CUFF.1044	375.98	350.414	401.545	OK	1	437	0.0549199	24
C2	CUFF.1045	475.601	450.427	500.775	OK	1	3481	0.00689457	24
C2	CUFF.1046	793.405	736.759	850.051	OK	1	593	0.0303541	18
C2	CUFF.1047	119.383	111.513	127.253	OK	1	915	0.010929	10
C2	CUFF.1048	515.936	488.01	543.863	OK	1	806	0.00496278	4
C2	CUFF.1049	190.223	171.731	208.716	OK	1	2135	0.00655738	14
C2	CUFF.1050	127.584	120.477	134.692	OK	1	1135	0.015859	18
C2	CUFF.1053	0	0	0	OK	1	704	0.0198864	14
C2	CUFF.1051	0	0	0	OK	1	6258	0.00287632	18
C2	CUFF.9867	479.802	460.542	499.061	OK	1	1901	0.0157812	30
C2	CUFF.1052	1205.17	1147.25	1263.1	OK	1	407	0.029484	12
C2	CUFF.1055	709.711	679.558	739.864	OK	1	879	0.0159272	14
C2	CUFF.1056	216.717	206.188	227.246	OK	1	1511	0.0158835	24
C2	CUFF.1057	685.955	647.325	724.586	OK	1	3111	0.0096432	30
C2	CUFF.1058	137.484	127.606	147.362	OK	1	749	0.0293725	22
C2	CUFF.1060	267.353	241.695	293.011	OK	1	1375	0.00727273	10
C2	CUFF.1059	353.304	320.473	386.134	OK	1	1169	0.00513259	6
C2	CUFF.1061	252.064	238.501	265.628	OK	1	738	0.00813008	6
C2	CUFF.1062	832.192	773.825	890.559	OK	1	1079	0.012975	14
C2	CUFF.1054	2662.88	2580.19	2745.56	OK	1	670	0.0119403	8
C2	CUFF.1064	533.581	415.475	651.688	OK	1	548	0.0109489	6
C2	CUFF.1063	113.374	970.016	129.747	OK	1	548	0.0109489	6
C2	CUFF.1067	866.957	78.543	948.483	OK	1	4495	0.00756396	34
C2	CUFF.1069	0	0	0	OK	1	519	0.0423892	22
C2	CUFF.1068	892.947	842.568	943.325	OK	1	519	0.0423892	22
C2	CUFF.1070	159.759	152.987	166.53	OK	1	1466	0.0150068	22
C2	CUFF.1071	0	0	0	OK	1	1643	0.008521	14
C2	CUFF.1072	215.757	196.563	234.95	OK	1	1643	0.008521	14
C2	CUFF.1073	37.585	344.878	406.823	OK	1	1670	0.0107784	18
C2	CUFF.1074	157.942	139.424	17.646	OK	1	1509	0.0119284	18
C2	CUFF.1075	364.037	340.304	387.769	OK	1	3218	0.00932256	30
C2	g17776	0	0	0	OK	1	633	0.00631912	4
C2	CUFF.1076	209.697	189.153	23.024	OK	1	4422	0.00633198	28
C2	CUFF.1077	173.884	165.571	182.197	OK	1	1223	0.00817661	10
C2	CUFF.1078	326.901	30.153	352.272	OK	1	887	0.00225479	2
C2	CUFF.1079	24.454	215.822	273.259	OK	1	1152	0.0138889	16
C2	g17783	246.756	227.188	266.325	OK	1	2286	0.0201225	46
C2	CUFF.1080	101.17	928.146	109.526	OK	1	661	0.02118	14
C2	CUFF.1081	262.487	243.794	281.179	OK	1	2475	0.0129293	32
C2	CUFF.1082	194.742	17.408	215.404	OK	1	2018	0.0109019	22
C2	CUFF.1083	333.256	317.429	349.082	OK	1	4150	0.00722892	30
C2	CUFF.1084	496.301	457.189	535.414	OK	1	1521	0.00394477	6
C2	CUFF.1085	142.481	110.986	173.975	OK	1	1957	0.00817578	16
C2	CUFF.4314	187.77	179.575	195.965	OK	1	1503	0.0133067	20
C2	CUFF.4315	268.182	251.927	284.437	OK	1	4584	0.0052356	24
C2	CUFF.4316	423.846	398.491	44.92	OK	1	2400	0.0108333	26
C2	CUFF.9872	154.311	136.279	172.344	OK	1	1371	0.00145879	2
C2	g17833	320.148	295.981	344.314	OK	1	1737	0.00230282	4
C2	CUFF.9874	100.756	960.361	105.475	OK	1	4132	0.00193611	8
C2	g17849	3.031	208.828	397.372	OK	1	743	0.00538358	4
C2	CUFF.9875	148.738	142.056	155.42	OK	1	3867	0.00310318	12
C2	g17850	218.844	138.934	298.755	OK	1	737	0.0352782	26
C2	CUFF.4330	350.968	240.653	461.282	OK	1	732	0.0218579	16
C2	CUFF.4331	183.838	162.458	205.217	OK	1	875	0.0274286	24
C2	CUFF.4333	174.446	137.946	210.946	OK	1	790	0.00506329	4
C2	g1787	0	0	0	OK	1	493	0.0040568	2
C2	CUFF.9877	528.769	495.878	561.659	OK	1	2208	0.00724638	16
C2	CUFF.9878	200.358	184.49	216.226	OK	1	461	0.0173536	8
C2	CUFF.9883	27.062	0	534.3	OK	1	6439	0.00124243	8
C2	CUFF.9888	935.489	851.942	101.904	OK	1	3081	0.00064914	2
C2	CUFF.9893	174.814	0.634401	286.189	OK	1	346	0.0462428	16
C2	CUFF.4486	922.579	821.758	10.234	OK	1	8214	0.00413927	34
C2	CUFF.4490	113.071	105.053	121.088	OK	1	3987	0.00902934	36
C2	CUFF.4492	255.213	240.866	269.559	OK	1	889	0.0292463	26
C2	CUFF.4491	110.744	105.736	115.752	OK	1	5495	0.00545951	30
C2	CUFF.4495	459.154	424.366	493.942	OK	1	1925	0.00831169	16
C2	CUFF.9897	129.927	114.573	145.281	OK	1	1098	0.0182149	20
C2	CUFF.4496	131.761	11.054	152.981	OK	1	761	0.0315375	24
C2	g18182	682.452	615.859	749.045	OK	1	3677	0.00543922	20
C2	CUFF.4497	101.547	936.802	109.415	OK	1	4722	0.00677679	32
C2	g18188	0.0865345	0	0.259603	OK	1	650	0.00307692	2
C2	CUFF.4501	509.404	482.411	536.398	OK	1	4395	0.00182025	8
C2	CUFF.4502	102.554	971.543	107.954	OK	1	2482	0.00725222	18
C2	CUFF.4503	187.659	181.462	193.856	OK	1	2674	0.00448766	12
C2	CUFF.4504	502.548	475.337	529.759	OK	1	2621	0.00381534	10
C2	CUFF.4505	218.395	199.844	236.946	OK	1	2428	0.00494234	12
C2	CUFF.4509	141.945	106.08	177.811	OK	1	2738	0.00876552	24
C2	CUFF.4511	109.873	103.942	115.803	OK	1	1725	0.00927536	16
C2	CUFF.4514	536.634	504.483	568.785	OK	1	2710	0.00885609	24
C2	CUFF.4512	0	0	0	OK	1	846	0.0118203	10
C2	g18203	0	0	0	OK	1	934	0.0171306	16
C2	CUFF.4513	0	0	0	OK	1	3173	0.00441223	14
C2	CUFF.4515	235.578	223.264	247.891	OK	1	360	0.00555556	2
C2	CUFF.4518	296.646	283.681	309.612	OK	1	1059	0.0113314	12
C2	CUFF.4519	113.569	107.956	119.182	OK	1	1613	0.0136392	22
C2	CUFF.4520	0	0	0	OK	1	637	0.021978	14
C2	CUFF.4522	590.193	554.993	625.392	OK	1	2283	0.0105125	24
C2	CUFF.4521	460.608	433.296	487.921	OK	1	2289	0.0078637	18
C2	CUFF.4526	331.906	317.75	346.063	OK	1	1386	0.010101	14
C2	CUFF.4525	249.265	22.93	26.923	OK	1	1386	0.010101	14
C2	CUFF.4528	191.244	170.691	211.796	OK	1	1056	0.0189394	20
C2	CUFF.4531	262.182	242.863	28.15	OK	1	2090	0.00191388	4
C2	CUFF.4532	284.192	261.332	307.051	OK	1	1406	0.00853485	12
C2	CUFF.4536	159.466	146.739	172.193	OK	1	2918	0.0116518	34
C2	CUFF.4540	268.207	24.668	289.733	OK	1	1567	0.00255265	4
C2	CUFF.4541	370.082	238.129	502.034	OK	1	1324	0.0135952	18
C2	CUFF.4546	109.39	102.864	115.916	OK	1	1278	0.00782473	10
C2	CUFF.4547	296.517	269.246	323.788	OK	1	917	0.00654307	6
C2	CUFF.4551	158.979	139.601	178.356	OK	1	1475	0.00813559	12
C2	CUFF.4553	823.975	698.473	949.478	OK	1	341	0.0175953	6
C2	CUFF.4554	0	0	0	OK	1	1059	0.00566572	6
C2	CUFF.4559	235.566	212.317	258.816	OK	1	1412	0.00283286	4
C2	CUFF.4561	0	0	0	OK	1	1633	0.0061237	10
C2	CUFF.4562	208.775	200.553	216.998	OK	1	1439	0.0180681	26
C2	CUFF.4567	172.244	166.299	178.188	OK	1	3087	0.00453515	14
C2	CUFF.4568	0	0	0	OK	1	1572	0.00127227	2
C2	CUFF.4569	184.661	162.947	206.375	OK	1	1258	0.0063593	8
C2	g18299	158.073	145.986	17.016	OK	1	2035	0.000982801	2
C2	CUFF.4577	0	0	0	OK	1	1521	0.00788955	12
C2	g18312	0	0	0	OK	1	1424	0.00140449	2
C2	CUFF.4580	456.723	429.554	483.891	OK	1	1454	0.0082531	12
C2	CUFF.4581	106.61	94.578	118.642	OK	1	973	0.020555	20
C2	CUFF.4578	105.61	101.031	110.188	OK	1	1358	0.0235641	32
C2	CUFF.4586	641.736	550.791	73.268	OK	1	1795	0.0100279	18
C2	CUFF.4587	162.245	112.887	211.602	OK	1	365	0.0109589	4
C2	CUFF.4588	220.895	193.041	248.749	OK	1	1249	0.00640512	8
C2	CUFF.4602	233.691	198.051	269.331	OK	1	3398	0.00176574	6
C2	CUFF.4605	747.658	632.924	862.392	OK	1	1045	0.0191388	20
C2	CUFF.4608	26.55	241.292	289.708	OK	1	1941	0.0010304	2
C2	g18362	198.356	183.179	213.532	OK	1	2117	0.0028342	6
C2	CUFF.4616	848.337	770.283	92.639	OK	1	3446	0.000580383	2
C2	CUFF.4618	190.449	147.181	233.717	OK	1	1369	0.017531	24
C2	CUFF.4619	179.101	163.807	194.394	OK	1	1515	0.00132013	2
C2	CUFF.4620	370.358	0	917.036	OK	1	3741	0.00213847	8
C2	CUFF.4623	206.815	183.254	230.375	OK	1	1134	0.00881834	10
C2	CUFF.4627	138.703	127.186	15.022	OK	1	3555	0.00900141	32
C2	CUFF.16035	374.025	349.801	39.825	OK	1	2111	0.00757935	16
C2	CUFF.16038	263.555	242.011	285.099	OK	1	1658	0.00723764	12
C2	CUFF.16039	246.792	22.27	270.884	OK	1	656	0.0152439	10
C2	CUFF.16046	169.641	15.362	185.663	OK	1	898	0.00222717	2
C2	g18426	214.177	199.153	229.201	OK	1	2576	0.000776398	2
C2	CUFF.16049	640.708	526.501	754.915	OK	1	1313	0.00609292	8
C2	CUFF.16050	960.504	828.602	109.241	OK	1	1166	0.0051458	6
C2	CUFF.16051	173.039	164.967	181.111	OK	1	1945	0.0154242	30
C2	g18435	823.009	789.903	856.115	OK	1	1397	0.0229062	32
C2	CUFF.16052	160.684	146.932	174.436	OK	1	5696	0.00210674	12
C2	CUFF.16053	127.844	113.009	14.268	OK	1	1351	0.00296077	4
C2	CUFF.16056	211.803	197.469	226.136	OK	1	3695	0.00216509	8
C2	CUFF.16057	127.223	109.554	144.891	OK	1	477	0.00838574	4
C2	CUFF.16062	216.698	186.182	247.214	OK	1	2339	0.00171013	4
C2	CUFF.16061	422.056	397.002	447.111	OK	1	2339	0.00171013	4
C2	g18454	258.959	239.634	278.285	OK	1	1313	0.00913937	12
C2	CUFF.16066	0.598345	0.180981	101.571	OK	1	1866	0.00535906	10
C2	CUFF.15967	192.907	179.443	20.637	OK	1	2441	0.00245801	6
C2	CUFF.15972	376.166	349.624	402.708	OK	1	1927	0.0124546	24
C2	CUFF.15971	152.854	138.246	167.462	OK	1	1927	0.0124546	24
C2	CUFF.15975	770.123	623.108	917.139	OK	1	685	0.0145985	10
C2	CUFF.15979	109.228	958.172	122.638	OK	1	1319	0.0060652	8
C2	CUFF.15980	214.965	205.842	224.088	OK	1	1829	0.00109349	2
C2	CUFF.15981	582.163	51.577	648.556	OK	1	2579	0.00155099	4
C2	g18485	822.535	706.039	939.031	OK	1	553	0.00723327	4
C2	CUFF.15983	307.866	240.859	374.873	OK	1	389	0.0205656	8
C2	CUFF.15982	0	0	0	OK	1	389	0.0205656	8
C2	CUFF.15987	437.535	406.515	468.555	OK	1	1469	0.00272294	4
C2	CUFF.15986	381.899	337.014	426.784	OK	1	536	0.00746269	4
C2	g18491	226.869	212.075	241.662	OK	1	536	0.00746269	4
C2	CUFF.15989	815.133	638.836	991.431	OK	1	1195	0.00669456	8
C2	CUFF.15998	483.858	446.713	521.003	OK	1	1642	0.00365408	6
C2	CUFF.9918	243.884	20.579	281.977	OK	1	1513	0.00528751	8
C2	CUFF.9919	291.481	272.158	310.805	OK	1	1513	0.00528751	8
C2	CUFF.9921	0.325619	0.148279	0.502959	OK	1	344	0.0348837	12
C2	CUFF.9920	72.826	521.635	934.885	OK	1	344	0.0348837	12
C2	CUFF.15065	318.244	259.435	377.052	OK	1	2446	0.0237122	58
C2	CUFF.15071	691.453	647.436	73.547	OK	1	982	0.00610998	6
C2	CUFF.15073	267.088	248.324	285.853	OK	1	1459	0.0027416	4
C2	CUFF.15074	618.583	539.155	698.011	OK	1	2203	0.00272356	6
C2	CUFF.9923	253.615	0.467344	460.495	OK	1	1328	0.00150602	2
C2	CUFF.9926	35.265	291.799	413.502	OK	1	1237	0.00161681	2
C2	CUFF.9924	399.955	904.768	709.434	OK	1	1237	0.00161681	2
C2	CUFF.15098	258.046	236.913	27.918	OK	1	2319	0.0043122	10
C2	g18603	35.735	321.836	392.863	OK	1	729	0.0137174	10
C2	CUFF.15099	227.959	215.798	240.12	OK	1	1050	0.00190476	2
C2	CUFF.3907	179.208	165.212	193.204	OK	1	3633	0.000550509	2
C2	CUFF.3910	55.921	484.118	634.302	OK	1	473	0.012685	6
C2	CUFF.3913	193.036	172.933	213.138	OK	1	1492	0.0107239	16
C2	CUFF.3914	248.194	220.684	275.704	OK	1	1209	0.00496278	6
C2	g18639	617.869	533.712	702.027	OK	1	1529	0.00392413	6
C2	CUFF.3915	137.217	126.467	147.967	OK	1	3689	0.00325291	12
C2	CUFF.3916	793.596	659.284	927.909	OK	1	1517	0.00659196	10
C2	CUFF.3917	183.362	0	53.798	OK	1	3906	0.00204813	8
C2	CUFF.3921	172.574	140.813	204.336	OK	1	2679	0.00373274	10
C2	CUFF.3920	376.528	346.574	406.483	OK	1	2679	0.00373274	10
C2	CUFF.3922	53.755	498.175	576.925	OK	1	1183	0.0135249	16
C2	CUFF.3923	110.146	970.035	123.288	OK	1	1283	0.00779423	10
C2	CUFF.3928	659.437	617.768	701.105	OK	1	1488	0.0174731	26
C2	CUFF.3929	0	0	0	OK	1	887	0.0338219	30
C2	CUFF.3927	729.917	699.655	760.178	OK	1	4154	0.00962927	40
C2	CUFF.3930	470.478	43.853	502.426	OK	1	1397	0.0171797	24
C2	CUFF.3933	493.602	464.462	522.741	OK	1	3274	0.0140501	46
C2	CUFF.3932	0	0	0	OK	1	550	0.0109091	6
C2	CUFF.3935	101.435	957.544	107.115	OK	1	1747	0.0228964	40
C2	CUFF.3936	579.137	547.705	61.057	OK	1	3123	0.00576369	18
C2	CUFF.3937	742.755	699.047	786.463	OK	1	1472	0.013587	20
C2	CUFF.3938	0	0	0	OK	1	479	0.0125261	6
C2	CUFF.3939	625.321	591.466	659.176	OK	1	1709	0.00351082	6
C2	g18673	25.812	227.504	288.736	OK	1	701	0.0228245	16
C2	CUFF.3940	735.627	683.053	788.201	OK	1	1575	0.0101587	16
[truncated: 24,074 more rows]

## Sheet: C3_Fig3c
These data were used to construct Fig 3c
Isolate	GeneID	FPKM	FPKM_conf_lo	FPKM_conf_hi	FPKM_status	ApT	Gene_length	dM6A	no_of_ApT
C3	g10001	66.7096	64.5063	68.9128	OK	1	3169	0.00126223	4
C3	g10002	69.4632	66.8641	72.0624	OK	1	2362	0.019475	46
C3	g10003	456.887	439.719	474.055	OK	1	811	0.0123305	10
C3	g10004	76.6753	70.4229	82.9277	OK	1	934	0.00642398	6
C3	g10005	92.7717	88.4081	97.1353	OK	1	1563	0.0204734	32
C3	g10006	28.0698	25.0055	31.1341	OK	1	986	0.0141988	14
C3	g10007	68.6003	65.7161	71.4844	OK	1	2713	0.0117951	32
C3	g10009	18.2981	16.9831	19.613	OK	1	3983	0.00602561	24
C3	g10010	209.015	200.846	217.185	OK	1	1120	0.0125	14
C3	g10011	27.1933	24.0385	30.3482	OK	1	789	0.0126743	10
C3	g10012	26.0389	24.3627	27.7151	OK	1	2684	0.0186289	50
C3	g10013	37.9209	35.7373	40.1045	OK	1	2061	0.0155264	32
C3	g10014	28.6333	25.3114	31.9553	OK	1	903	0.0332226	30
C3	g10015	76.1485	72.3739	79.9232	OK	1	2145	0.018648	40
C3	g10016	33.3693	30.9737	35.7648	OK	1	1356	0.0176991	24
C3	g10017	199.803	195.045	204.561	OK	1	1912	0.00941423	18
C3	g1002	131.341	126.034	136.648	OK	1	1299	0.00461894	6
C3	g1003	16.9537	15.5655	18.3419	OK	1	2568	0.000778816	2
C3	g10043	56.5913	53.7014	59.4813	OK	1	1816	0.0143172	26
C3	g10048	635.856	621.127	650.585	OK	1	1062	0.00188324	2
C3	g10049	41.4377	40.0044	42.871	OK	1	4271	0.00234137	10
C3	g10050	108.298	104.173	112.422	OK	1	1505	0.0239203	36
C3	g10051	125.305	112.727	137.883	OK	1	421	0.00950119	4
C3	g10052	20.1534	17.7885	22.5184	OK	1	794	0.00503778	4
C3	g10053	107.437	99.8618	115.012	OK	1	691	0.0173661	12
C3	g10054	56.894	52.2082	61.5798	OK	1	1052	0.00570342	6
C3	g10055	5.64707	5.12764	6.16649	OK	1	6198	0.00516296	32
C3	g10056	17.6122	15.3685	19.856	OK	1	1642	0.00121803	2
C3	g10058	20.1775	19.3295	21.0255	OK	1	5626	0.00106648	6
C3	g10083	22.981	21.0397	24.9224	OK	1	1511	0.00926539	14
C3	g10084	141.231	136.194	146.267	OK	1	2118	0.0122757	26
C3	g10085	27.5757	25.6441	29.5073	OK	1	2136	0.0140449	30
C3	g10086	27.869	25.7062	30.0317	OK	1	1743	0.00917958	16
C3	g10087	63.716	58.956	68.4759	OK	1	1020	0.0294118	30
C3	g10088	43.535	40.2129	46.8571	OK	1	1241	0.0241741	30
C3	g10089	12.4794	11.5809	13.3779	OK	1	3084	0.00648508	20
C3	g10090	57.8703	54.6506	61.0899	OK	1	1699	0.0176574	30
C3	g10091	20.0826	18.2629	21.9023	OK	1	1627	0.0196681	32
C3	g10092	25.1401	22.4081	27.8721	OK	1	946	0.00211416	2
C3	g10093	26.8537	24.4747	29.2326	OK	1	1058	0.0113422	12
C3	g10094	58.7028	53.6823	63.7233	OK	1	933	0.017149	16
C3	g10095	14.2696	13.4186	15.1206	OK	1	4856	0.00576606	28
C3	g10096	29.8553	26.4986	33.212	OK	1	821	0.0194884	16
C3	g10098	6.63557	4.43127	8.83986	OK	1	939	0.0106496	10
C3	g10099	23.4892	22.3182	24.6602	OK	1	5012	0.00678372	34
C3	g10100	38.9222	34.7642	43.0803	OK	1	831	0.0192539	16
C3	g10101	22.3916	21.0141	23.769	OK	1	3859	0.00725577	28
C3	g10103	61.4182	56.4396	66.3967	OK	1	928	0.012931	12
C3	g10104	12.9192	11.1949	14.6434	OK	1	1228	0.00162866	2
C3	g10105	23.5217	19.9091	27.1343	OK	1	476	0.0294118	14
C3	g10106	0.519211	0.095277	0.943145	OK	1	958	0.00417537	4
C3	g10118	10.658	9.84234	11.4736	OK	1	3474	0.00690846	24
C3	g10119	9.42628	8.4074	10.4452	OK	1	2226	0.00718778	16
C3	g10120	84.4964	79.8946	89.0983	OK	1	1465	0.0191126	28
C3	g10121	303.097	294.403	311.79	OK	1	1157	0.00691443	8
C3	g10122	34.048	32.4496	35.6464	OK	1	2910	0.00274914	8
C3	g10123	100.235	93.7306	106.739	OK	1	662	0.0271903	18
C3	g10124	21.9558	16.0296	27.8819	OK	1	1346	0.00148588	2
C3	g10126	29.3619	23.4437	35.2801	OK	1	462	0.00865801	4
C3	g10128	0.909147	0	1.81873	OK	1	739	0.0189445	14
C3	g10165	21.8824	20.0701	23.6947	OK	1	1647	0.00121433	2
C3	g10166	37.3328	34.0247	40.6409	OK	1	2954	0.00338524	10
C3	g10243	66.505	60.1873	72.8227	OK	1	1683	0.0106952	18
C3	g10249	10.4899	9.27907	11.7008	OK	1	1847	0.00324851	6
C3	g10252	0.706279	0	1.7065	OK	1	1323	0.00604686	8
C3	g10253	23.7243	20.9143	26.5344	OK	1	689	0.00580551	4
C3	g10256	41.4762	38.511	44.4414	OK	1	983	0.0122075	12
C3	g10266	2.76018	1.83032	3.69003	OK	1	793	0.0100883	8
C3	g10276	40.3498	35.804	44.8956	OK	1	848	0.0613208	52
C3	g10277	89.8047	86.4905	93.1189	OK	1	2176	0.0110294	24
C3	g10278	25.3206	23.8338	26.8073	OK	1	3732	0.00589496	22
C3	g10279	16.3098	14.7181	17.9015	OK	1	1443	0.002772	4
C3	g10280	164.907	158.787	171.028	OK	1	1212	0.00165017	2
C3	g10288	13.1473	11.6801	14.6144	OK	1	1729	0.0173511	30
C3	g10293	65.1329	61.1517	69.1142	OK	1	1214	0.00988468	12
C3	g10294	4.77749	3.94896	5.60601	OK	1	1869	0.00856073	16
C3	g10295	12.132	10.786	13.4781	OK	1	1812	0.00993378	18
C3	g10298	103.56	97.0539	110.066	OK	1	763	0.00524246	4
C3	g10302	8.1251	7.5738	8.67641	OK	1	6226	0.000321234	2
C3	g10303	21.5526	19.7866	23.3186	OK	1	2127	0.00188058	4
C3	g10380	3.52236	0	7.04643	OK	1	273	0.10989	30
C3	g10390	9.34289	8.3375	10.3483	OK	1	3325	0.00360902	12
C3	g10391	87.7123	80.5758	94.8488	OK	1	535	0.0149533	8
C3	g10392	7.46796	6.63573	8.30019	OK	1	3002	0.00932712	28
C3	g10395	10.4055	4.63357	16.1774	OK	1	936	0.0448718	42
C3	g10396	1.76118	0	4.25534	OK	1	273	0.0805861	22
C3	g10400	0.631258	0	1.52524	OK	1	779	0.00256739	2
C3	g10455	23.0501	20.6059	25.4944	OK	1	1180	0.00508475	6
C3	g10456	25.3075	23.9762	26.6389	OK	1	5953	0.00167983	10
C3	g10457	154.308	148.69	159.926	OK	1	1872	0.0192308	36
C3	g10458	27.6125	25.8108	29.4141	OK	1	1958	0.0081716	16
C3	g10460	14.2634	13.1535	15.3734	OK	1	2195	0.00546697	12
C3	g10461	25.1839	23.4076	26.9602	OK	1	1722	0.0162602	28
C3	g10462	6.21901	5.02312	7.41489	OK	1	1419	0.00422833	6
C3	g10464	27.7108	25.9797	29.4419	OK	1	2298	0.0078329	18
C3	g10478	60.3541	57.2839	63.4242	OK	1	1497	0.00400802	6
C3	g10525	0.268404	0	0.798206	OK	1	785	0.0101911	8
C3	g10537	297.701	285.118	310.283	OK	1	1371	0.00145879	2
C3	g10538	22.7089	21.3898	24.0279	OK	1	3269	0.0110125	36
C3	g10542	61.3843	58.6615	64.1071	OK	1	2259	0.0132802	30
C3	g10544	202.325	190.841	213.81	OK	1	1010	0.0138614	14
C3	g10564	12.2683	11.4724	13.0642	OK	1	5056	0.00039557	2
C3	g10603	18.7353	15.534	21.9366	OK	1	549	0.0218579	12
C3	g10618	27.04	25.3433	28.7366	OK	1	3076	0.00455136	14
C3	g10619	55.8444	52.6657	59.023	OK	1	1679	0.0238237	40
C3	g10620	542.305	531.036	553.574	OK	1	1098	0.00182149	2
C3	g10621	7.31496	6.76011	7.86982	OK	1	5641	0.00638185	36
C3	g10624	21.6194	19.1367	24.102	OK	1	1414	0.0226308	32
C3	g10625	1.81834	0.443804	3.19288	OK	1	465	0.0430108	20
C3	g10630	0.110483	0	0.331448	OK	1	937	0.00213447	2
C3	g10632	7.60393	6.68982	8.51805	OK	1	2125	0.000941176	2
C3	g10635	0	0	0	OK	1	634	0.0189274	12
C3	g10675	47.2302	44.3779	50.0825	OK	1	1923	0.00208008	4
C3	g10678	11.622	10.6053	12.6386	OK	1	3191	0.00188029	6
C3	g10690	3.48956	3.00384	3.97527	OK	1	3059	0.00196143	6
C3	g10756	16.5814	14.0348	19.1281	OK	1	1100	0.00181818	2
C3	g10757	8.93111	7.88155	9.98068	OK	1	2017	0.006941	14
C3	g10762	4.71928	3.64232	5.79624	OK	1	1934	0.0103413	20
C3	g10764	7.13345	3.45167	10.8152	OK	1	626	0.0127796	8
C3	g10772	2.47235	1.7914	3.1533	OK	1	1830	0.0262295	48
C3	g10781	76.8675	72.8643	80.8707	OK	1	1463	0.0109364	16
C3	g10786	0.242466	0	0.727397	OK	1	412	0.0194175	8
C3	g10787	3.78907	2.11511	5.46303	OK	1	1303	0.00460476	6
C3	g10788	9.66467	5.44666	13.8827	OK	1	312	0.102564	32
C3	g10793	1.81628	1.04182	2.59074	OK	1	683	0.00292826	2
C3	g10794	4.12244	3.42059	4.82429	OK	1	2212	0.000904159	2
C3	g10796	18.402	16.8571	19.9469	OK	1	1862	0.00322234	6
C3	g10797	19.1783	18.141	20.2156	OK	1	4823	0.00704955	34
C3	g10799	344.943	320.633	369.253	OK	1	555	0.0144144	8
C3	g10800	62.247	57.5154	66.9786	OK	1	1103	0.0163191	18
C3	g10802	9.37797	8.37942	10.3765	OK	1	1802	0.00221976	4
C3	g10804	14.0473	12.9033	15.1912	OK	1	3334	0.00179964	6
C3	g10805	32.923	31.4919	34.3541	OK	1	3763	0.00797236	30
C3	g10806	34.4007	31.7403	37.0611	OK	1	1417	0.0112915	16
C3	g10815	30.3335	28.2839	32.3831	OK	1	1518	0.00658761	10
C3	g10816	5.94428	5.18554	6.70302	OK	1	2744	0.00655977	18
C3	g10817	8.48283	7.30098	9.66468	OK	1	1410	0.012766	18
C3	g10818	13.3082	11.854	14.7624	OK	1	1881	0.0116959	22
C3	g10820	5.27246	3.98422	6.56071	OK	1	1051	0.00190295	2
C3	g10821	28.5103	26.2291	30.7915	OK	1	1203	0.0266002	32
C3	g10823	29.1814	27.2364	31.1264	OK	1	2245	0.00534521	12
C3	g10824	28.8447	23.4651	34.2243	OK	1	590	0.040678	24
C3	g10825	203.134	195.696	210.573	OK	1	1249	0.0208167	26
C3	g10826	30.5624	26.8161	34.3087	OK	1	1138	0.00878735	10
C3	g10827	26.6746	25.01	28.3391	OK	1	2460	0.00894309	22
C3	g10828	121.078	115.925	126.232	OK	1	1432	0.0125698	18
C3	g10829	6.72327	5.89839	7.54814	OK	1	2315	0.00604752	14
C3	g10830	56.3698	53.5523	59.1874	OK	1	1856	0.0150862	28
C3	g10831	177.216	168.426	186.006	OK	1	1200	0.0116667	14
C3	g10832	21.1229	20.1156	22.1302	OK	1	5891	0.00509251	30
C3	g10833	13.3909	12.4089	14.3729	OK	1	5263	0.00380011	20
C3	g10834	48.7103	46.1249	51.2957	OK	1	2237	0.00357622	8
C3	g10835	143.928	139.052	148.803	OK	1	1591	0.0125707	20
C3	g10841	32.0482	29.9997	34.0967	OK	1	2322	0.0129199	30
C3	g10854	1.76118	0	4.25534	OK	1	337	0.0356083	12
C3	g10855	12.0348	9.87073	14.1988	OK	1	1229	0.0162734	20
C3	g10857	44.5077	41.2623	47.7532	OK	1	1419	0.00140944	2
C3	g10858	43.923	39.6416	48.2045	OK	1	641	0.00624025	4
C3	g10859	41.0633	37.8836	44.2431	OK	1	1175	0.00510638	6
C3	g10860	7.6746	7.04159	8.30761	OK	1	3712	0.00431035	16
C3	g10861	6.16736	5.5483	6.78643	OK	1	3811	0.00157439	6
C3	g10864	16.0027	14.5913	17.4141	OK	1	3418	0.00526624	18
C3	g10867	7.93173	5.81268	10.0508	OK	1	1227	0.0211899	26
C3	g10870	83.2222	80.3226	86.1219	OK	1	3500	0.00628571	22
C3	g10872	40.1225	37.6049	42.64	OK	1	1842	0.0152009	28
C3	g10873	23.3413	20.2366	26.446	OK	1	733	0.00545703	4
C3	g10874	31.9223	28.631	35.2136	OK	1	846	0.0070922	6
C3	g10875	29.6655	26.746	32.585	OK	1	1039	0.0173243	18
C3	g10878	14.3425	13.4472	15.2377	OK	1	3541	0.009037	32
C3	g10882	0	0	0	OK	1	2017	0.000991572	2
C3	g10885	79.6013	72.2762	86.9265	OK	1	863	0.0162225	14
C3	g10886	17.3802	16.0149	18.7456	OK	1	2810	0.00711744	20
C3	g10887	22.0115	19.8267	24.1963	OK	1	1300	0.0107692	14
C3	g10888	13.0173	11.803	14.2317	OK	1	2441	0.0106514	26
C3	g10890	151.273	143.93	158.616	OK	1	1041	0.024976	26
C3	g10892	14.2295	12.5982	15.8609	OK	1	1273	0.0141398	18
C3	g10893	76.2116	73.1357	79.2876	OK	1	1712	0.00233645	4
C3	g10896	21.8076	17.6107	26.0045	OK	1	531	0.00753296	4
C3	g10897	21.3043	19.0034	23.6053	OK	1	1226	0.0163132	20
C3	g10898	68.0656	64.7345	71.3967	OK	1	1652	0.0133172	22
C3	g10899	45.5767	42.1989	48.9544	OK	1	1229	0.0211554	26
C3	g10900	31.545	29.2065	33.8836	OK	1	1303	0.0076746	10
C3	g10901	21.8503	20.3368	23.3638	OK	1	2961	0.00878082	26
C3	g10902	163.487	158.984	167.989	OK	1	2063	0.0106641	22
C3	g10903	36.834	34.6158	39.0522	OK	1	2470	0.0097166	24
C3	g10904	29.5823	26.9751	32.1896	OK	1	1114	0.02693	30
C3	g10905	64.522	60.8478	68.1962	OK	1	1760	0.0147727	26
C3	g10909	14.5733	13.1568	15.9898	OK	1	2154	0.0111421	24
C3	g10917	0	0	0	OK	1	417	0.0815348	34
C3	g10918	38.0908	35.496	40.6856	OK	1	4013	0.0074757	30
C3	g10942	49.1171	41.6583	56.5759	OK	1	946	0.0169133	16
C3	g10943	18.9289	16.4352	21.4226	OK	1	898	0.00222717	2
C3	g10944	310.223	298.086	322.36	OK	1	524	0.0305344	16
C3	g10945	26.058	23.0157	29.1004	OK	1	719	0.0194715	14
C3	g10947	5.05745	2.42181	7.6931	OK	1	735	0.0190476	14
C3	g10948	91.139	87.4971	94.7809	OK	1	2001	0.005997	12
C3	g10992	3.37312	2.16146	4.58477	OK	1	829	0.00241254	2
C3	g10993	25.9171	24.6029	27.2313	OK	1	2931	0.00545889	16
C3	g11009	103.188	97.9745	108.402	OK	1	1330	0.0165414	22
C3	g11011	5.43587	4.83119	6.04054	OK	1	3040	0.000657895	2
C3	g11013	1034.32	1014.18	1054.46	OK	1	843	0.00474496	4
C3	g11014	6.72594	6.07167	7.38022	OK	1	3760	0.00957447	36
C3	g11015	40.8815	38.0739	43.689	OK	1	1610	0.0186335	30
C3	g11016	20.7426	19.441	22.0441	OK	1	2608	0.00383436	10
C3	g11028	13.3996	10.1669	16.6322	OK	1	588	0.0170068	10
C3	g11029	24.088	21.8735	26.3024	OK	1	1748	0.00228833	4
C3	g11030	82.3429	76.568	88.1177	OK	1	1080	0.0185185	20
C3	g11031	103.676	100.7	106.651	OK	1	3280	0.00304878	10
C3	g11032	59.3875	55.7618	63.0132	OK	1	1640	0.00487805	8
C3	g11033	45.8785	42.8504	48.9067	OK	1	1293	0.0108275	14
C3	g11034	20.6866	19.4397	21.9335	OK	1	3686	0.00596853	22
C3	g11035	60.4037	56.6669	64.1406	OK	1	1319	0.0212282	28
C3	g1106	1.40034	1.053	1.74768	OK	1	2454	0.00814996	20
C3	g11130	17.6899	16.5363	18.8435	OK	1	3521	0.00795229	28
C3	g11133	31.5798	22.0884	41.0712	OK	1	377	0.0742706	28
C3	g11136	8.378	7.70101	9.055	OK	1	4454	0.00269421	12
C3	g11137	44.5242	41.5116	47.5369	OK	1	1752	0.00913242	16
C3	g11138	9.99004	9.23655	10.7435	OK	1	3848	0.00363825	14
C3	g11139	38.2626	34.9499	41.5752	OK	1	1209	0.0181969	22
C3	g11140	68.5388	64.5944	72.4832	OK	1	1310	0.0320611	42
C3	g11145	70.8745	67.9207	73.8282	OK	1	1943	0.00720535	14
C3	g11146	19.5532	17.9899	21.1164	OK	1	1932	0.00931677	18
C3	g11147	8.96174	7.56144	10.362	OK	1	2995	0.00601002	18
C3	g11148	83.5202	80.3138	86.7266	OK	1	1935	0.0103359	20
C3	g11151	14.5488	13.5202	15.5774	OK	1	3572	0.0055991	20
C3	g11153	9.2785	7.78796	10.769	OK	1	881	0.0340522	30
C3	g11155	59.5724	56.4023	62.7425	OK	1	1524	0.00262467	4
C3	g11158	3.19215	2.10825	4.27606	OK	1	1012	0.0375494	38
C3	g11159	46.4777	43.4329	49.5225	OK	1	1631	0.00858369	14
C3	g11160	39.9581	38.4057	41.5105	OK	1	3719	0.00322667	12
C3	g11161	15.8965	14.4509	17.3421	OK	1	1557	0.00513809	8
C3	g11166	0.932214	0.480024	1.3844	OK	1	1494	0.0133869	20
C3	g11167	8.77435	5.91435	11.6343	OK	1	1056	0.030303	32
C3	g11168	14.0162	12.8954	15.137	OK	1	2880	0.00208333	6
C3	g11170	25.2486	22.7638	27.7334	OK	1	1378	0.00145138	2
C3	g11177	8.57927	7.73139	9.42716	OK	1	3265	0.00490046	16
C3	g11194	12.2158	11.4066	13.025	OK	1	5733	0.00488401	28
C3	g11195	12.9367	11.8708	14.0027	OK	1	3366	0.00653595	22
C3	g11197	0.0538095	0	0.161428	OK	1	2213	0.003615	8
C3	g11198	21.5799	19.2929	23.8669	OK	1	1477	0.0189573	28
C3	g11231	0	0	0	OK	1	934	0.012848	12
C3	g11262	1.89599	1.11473	2.67725	OK	1	1936	0.0072314	14
C3	g11274	7.50075	3.57448	11.427	OK	1	1402	0.0042796	6
C3	g11284	4.13196	3.08847	5.17546	OK	1	1253	0.00159617	2
C3	g11285	0	0	0	OK	1	635	0.00944882	6
C3	g11286	14.5711	13.6504	15.4917	OK	1	3411	0.00175902	6
C3	g11296	8.60765	7.82202	9.39329	OK	1	3647	0.00493556	18
C3	g11297	140.316	132.36	148.271	OK	1	977	0.0143296	14
C3	g11302	88.7559	84.9969	92.5149	OK	1	2167	0.0110752	24
C3	g11303	266.65	256.189	277.111	OK	1	714	0.0392157	28
C3	g11305	31.0997	29.0761	33.1233	OK	1	1869	0.0128411	24
C3	g11306	91.1045	85.5474	96.6615	OK	1	1112	0.0251799	28
C3	g11310	7.42948	6.60696	8.252	OK	1	2723	0.00881381	24
C3	g11312	10.1169	9.56739	10.6663	OK	1	5999	0.00533422	32
C3	g11313	85.1408	81.8649	88.4166	OK	1	2681	0.0156658	42
C3	g11314	53.2073	51.341	55.0737	OK	1	4407	0.0117994	52
C3	g11317	15.0083	13.7542	16.2624	OK	1	2559	0.00234467	6
C3	g11332	12.2134	10.9781	13.4487	OK	1	1541	0.0103829	16
C3	g11333	3.93463	3.19106	4.67821	OK	1	1452	0.00688705	10
C3	g11335	4.72574	3.30725	6.14422	OK	1	858	0.032634	28
C3	g11336	29.6777	27.5924	31.7631	OK	1	1352	0.0473373	64
C3	g11337	71.6566	67.7808	75.5323	OK	1	2288	0.0104895	24
C3	g11338	18.2836	16.8069	19.7604	OK	1	1708	0.0175644	30
C3	g11340	18.3169	16.6661	19.9676	OK	1	1935	0.00413437	8
C3	g11341	44.8686	41.3441	48.3931	OK	1	1021	0.0235064	24
C3	g11342	73.5474	66.2382	80.8565	OK	1	556	0.00719425	4
C3	g11343	0.1631	0	0.489299	OK	1	1576	0.034264	54
C3	g11348	8.40088	7.03911	9.76264	OK	1	3193	0.00187911	6
C3	g1135	4.1142	3.66985	4.55855	OK	1	4776	0.00670017	32
C3	g11350	2.88728	1.97399	3.80057	OK	1	1754	0.0250855	44
C3	g11354	148.632	144.405	152.859	OK	1	2152	0.0195167	42
C3	g11355	319.04	307.638	330.442	OK	1	950	0.0105263	10
C3	g11356	39.1414	37.4175	40.8653	OK	1	3892	0.00924974	36
C3	g11357	41.5684	39.4269	43.7099	OK	1	1730	0.0150289	26
C3	g11358	7.33371	6.37518	8.29223	OK	1	2527	0.0110803	28
C3	g11359	38.1268	36.2478	40.0058	OK	1	2389	0.00753453	18
C3	g1136	47.8374	44.9964	50.6783	OK	1	1488	0.0147849	22
C3	g11360	21.8241	19.9562	23.692	OK	1	1821	0.0164745	30
C3	g11363	88.3405	84.808	91.8729	OK	1	1531	0.00130634	2
C3	g11368	0	0	0	OK	1	494	0.0566802	28
C3	g1137	51.9846	48.6602	55.309	OK	1	2284	0.00875657	20
C3	g11371	22.7431	20.4967	24.9896	OK	1	1418	0.0155148	22
C3	g11372	30.6497	28.7517	32.5477	OK	1	2134	0.0121837	26
C3	g1138	82.641	78.7329	86.5491	OK	1	1627	0.0122926	20
C3	g1139	52.2892	49.3169	55.2615	OK	1	1379	0.0203046	28
C3	g11391	1.28578	0	3.2521	OK	1	1055	0.0189573	20
C3	g11399	33.0242	30.9019	35.1465	OK	1	1719	0.0151251	26
C3	g1140	45.0927	42.6034	47.5819	OK	1	2190	0.0127854	28
C3	g11401	0.689952	0	1.66705	OK	1	284	0.0211268	6
C3	g1141	434.428	399.992	468.864	OK	1	354	0.0225989	8
C3	g11417	5.69248	2.20037	9.18458	OK	1	593	0.0303541	18
C3	g11419	2.37683	1.86595	2.8877	OK	1	2040	0.022549	46
C3	g1142	86.8167	81.3824	92.251	OK	1	1153	0.00520382	6
C3	g11421	57.808	54.7864	60.8297	OK	1	2000	0.017	34
C3	g11429	1.05788	0	2.11627	OK	1	390	0.00512821	2
C3	g1143	18.4389	16.8197	20.0582	OK	1	2007	0.0159442	32
C3	g11434	34.9719	31.1336	38.8101	OK	1	2732	0.00951684	26
C3	g11437	17.6453	16.0094	19.2812	OK	1	2062	0.0155189	32
C3	g11438	9.92501	9.27042	10.5796	OK	1	4565	0.00131435	6
C3	g1144	134.851	124.318	145.383	OK	1	788	0.0329949	26
C3	g1145	29.4248	27.656	31.1937	OK	1	1793	0.0111545	20
C3	g1146	18.4799	17.4006	19.5593	OK	1	3089	0.0103593	32
C3	g1147	5.60873	5.07342	6.14405	OK	1	4980	0.00722892	36
C3	g11471	2.37148	0.250363	4.49259	OK	1	923	0.0108342	10
C3	g11472	13.2398	12.4235	14.0561	OK	1	4198	0.00476417	20
C3	g11474	6.7772	6.15533	7.39906	OK	1	3794	0.00210859	8
C3	g11475	18.0162	16.3669	19.6655	OK	1	2102	0.00570885	12
C3	g11476	3.8856	3.5431	4.2281	OK	1	7998	0.00325081	26
C3	g1148	49.5484	47.1661	51.9307	OK	1	2243	0.00980829	22
C3	g11482	20.2134	18.683	21.7438	OK	1	2152	0.00185874	4
C3	g1149	19.7297	18.2443	21.215	OK	1	2642	0.00681302	18
C3	g1150	23.9549	22.73	25.1797	OK	1	2918	0.00616861	18
C3	g1151	13.4044	11.5368	15.2719	OK	1	911	0.0109769	10
C3	g1153	50.4365	47.0921	53.7808	OK	1	1541	0.0246593	38
C3	g1154	2.57385	1.39122	3.75649	OK	1	694	0.0144092	10
C3	g1155	12.5264	11.5476	13.5051	OK	1	3665	0.00600273	22
C3	g1157	159.561	152.807	166.316	OK	1	1368	0.00292398	4
C3	g11576	69.2988	65.7477	72.8499	OK	1	3134	0.00829611	26
C3	g11577	131.211	125.409	137.013	OK	1	1481	0.00405132	6
C3	g11578	23.4667	21.8649	25.0686	OK	1	2061	0.0155264	32
C3	g1158	46.6417	42.5608	50.7226	OK	1	1017	0.00983284	10
C3	g11582	5.99051	4.90783	7.0732	OK	1	1683	0.00118835	2
C3	g11583	70.9798	67.7863	74.1733	OK	1	2196	0.00546448	12
C3	g11596	1.96061	1.18831	2.73292	OK	1	1010	0.0118812	12
C3	g11598	3.53863	2.26915	4.80812	OK	1	684	0.0116959	8
C3	g11606	1.89378	0.0839131	3.70364	OK	1	1459	0.00548321	8
C3	g1161	200.835	193.897	207.772	OK	1	1124	0.0088968	10
C3	g11610	1.68405	0.867164	2.50093	OK	1	1480	0.00405405	6
C3	g1162	32.4917	29.6607	35.3227	OK	1	1048	0.00763359	8
C3	g11620	24.3978	22.6187	26.1768	OK	1	2289	0.00698995	16
C3	g11621	26.2427	23.7558	28.7295	OK	1	1460	0.00821918	12
C3	g11622	53.3981	49.0804	57.7159	OK	1	665	0.0360902	24
C3	g11623	151.883	145.71	158.057	OK	1	1173	0.00682012	8
C3	g11624	159.167	153.388	164.945	OK	1	1511	0.0198544	30
C3	g11625	81.5847	78.5405	84.6289	OK	1	2510	0.00796813	20
C3	g11626	15.5105	14.8656	16.1553	OK	1	6679	0.00509058	34
C3	g1163	12.0762	10.9927	13.1598	OK	1	2912	0.00961539	28
C3	g11630	6.7827	5.73188	7.83351	OK	1	1576	0.00380711	6
C3	g11631	7.67678	6.85093	8.50264	OK	1	2894	0.0048376	14
C3	g11632	7.91011	7.04564	8.77458	OK	1	2813	0.0106648	30
C3	g11634	2.10435	1.2224	2.98631	OK	1	1332	0.0195195	26
C3	g1164	7.2712	6.25816	8.28425	OK	1	1400	0.00428571	6
C3	g1165	3.57296	3.03815	4.10778	OK	1	3630	0.00165289	6
C3	g11650	0	0	0	OK	1	663	0.00603318	4
C3	g11651	23.3198	21.0693	25.5703	OK	1	1670	0.0131737	22
C3	g11654	42.0021	37.9155	46.0887	OK	1	1120	0.0107143	12
C3	g11656	100.448	96.8004	104.095	OK	1	1924	0.0051975	10
C3	g11657	260.542	254.397	266.686	OK	1	2059	0.00679942	14
C3	g11658	62.846	57.2478	68.4442	OK	1	722	0.0110803	8
C3	g11659	25.4961	22.9869	28.0052	OK	1	1455	0.00687285	10
C3	g1166	12.4856	11.2097	13.7616	OK	1	2519	0.0127035	32
C3	g11660	60.8325	56.6996	64.9654	OK	1	946	0.0063425	6
C3	g11661	173.318	167.837	178.799	OK	1	1734	0.0023068	4
C3	g11662	31.502	29.1153	33.8888	OK	1	1998	0.016016	32
C3	g11663	0.703123	0	1.4236	OK	1	1599	0.0150094	24
C3	g11667	44.1485	41.3589	46.938	OK	1	1373	0.0160233	22
C3	g11668	32.3207	28.9339	35.7076	OK	1	944	0.0127119	12
C3	g11669	9.15526	8.0709	10.2396	OK	1	1779	0.014615	26
C3	g1167	17.1832	15.8964	18.47	OK	1	2430	0.00823045	20
C3	g11670	3.20072	0.93747	5.46397	OK	1	480	0.025	12
C3	g11671	34.5166	32.0965	36.9367	OK	1	1698	0.0200236	34
C3	g11672	58.6783	54.2947	63.0619	OK	1	844	0.0402844	34
C3	g11673	23.6669	22.1389	25.1949	OK	1	1946	0.024666	48
C3	g11674	72.0745	67.1336	77.0155	OK	1	1395	0.00716846	10
C3	g11675	54.8505	52.5191	57.182	OK	1	3722	0.0134336	50
C3	g11676	46.3553	43.7299	48.9808	OK	1	2084	0.0153551	32
C3	g11677	21.1146	15.1031	27.1262	OK	1	422	0.0189573	8
C3	g11678	9.71147	7.2803	12.1426	OK	1	3173	0.00504255	16
C3	g11679	159.324	151.41	167.237	OK	1	965	0.0352332	34
C3	g1168	602.135	581.729	622.541	OK	1	576	0.0104167	6
C3	g11680	40.5864	34.8156	46.3572	OK	1	634	0.0252366	16
C3	g11681	150.629	142.211	159.046	OK	1	928	0.0193966	18
C3	g11682	24.7489	23.5125	25.9852	OK	1	4680	0.00470086	22
C3	g11685	11.0474	9.98719	12.1075	OK	1	2425	0.00247423	6
C3	g11686	51.0869	47.2869	54.8868	OK	1	1309	0.00305577	4
C3	g11687	157.092	147.997	166.187	OK	1	696	0.00862069	6
C3	g11688	67.7733	63.5624	71.9842	OK	1	913	0.0131435	12
C3	g11689	21.8455	20.1457	23.5453	OK	1	1899	0.00315956	6
C3	g1169	1022.56	988.414	1056.71	OK	1	494	0.0161943	8
C3	g11690	31.998	29.9533	34.0427	OK	1	2023	0.018784	38
C3	g11691	34.14	32.2014	36.0787	OK	1	2288	0.013986	32
C3	g11692	44.4921	39.6867	49.2974	OK	1	801	0.0274657	22
C3	g11693	600.43	585.746	615.113	OK	1	897	0.0222965	20
C3	g11694	31.1415	29.3637	32.9193	OK	1	2902	0.0144728	42
C3	g11695	34.4603	31.7689	37.1517	OK	1	1291	0.0232378	30
C3	g11696	32.7768	31.1202	34.4334	OK	1	3263	0.0110328	36
C3	g11697	43.4072	41.1709	45.6435	OK	1	2503	0.0159808	40
C3	g11698	24.3157	22.438	26.1935	OK	1	1926	0.0207684	40
C3	g11699	28.2991	26.3951	30.2032	OK	1	1776	0.0146396	26
C3	g1170	81.3784	73.9113	88.8456	OK	1	1102	0.0217786	24
C3	g11700	157.651	146.981	168.321	OK	1	615	0.0390244	24
C3	g11701	474.806	467.918	481.695	OK	1	2575	0.0132039	34
C3	g11702	3.15194	2.71087	3.59301	OK	1	3942	0.00659564	26
C3	g11703	544.969	529.796	560.143	OK	1	885	0.0225989	20
C3	g11704	39.7479	36.6389	42.8568	OK	1	1579	0.0177327	28
C3	g11705	28.6435	27.7256	29.5614	OK	1	7533	0.00955794	72
C3	g11706	77.2821	74.4629	80.1012	OK	1	3009	0.00864074	26
C3	g1171	66.9071	60.0947	73.7195	OK	1	870	0.0045977	4
C3	g11710	75.4954	71.7554	79.2353	OK	1	1716	0.0198135	34
C3	g11711	33.448	32.0967	34.7992	OK	1	5401	0.00740604	40
C3	g11712	152.501	148.416	156.586	OK	1	2353	0.0152996	36
C3	g11713	52.7333	49.3287	56.1379	OK	1	1545	0.023301	36
C3	g11714	0	0	0	OK	1	1177	0.0203908	24
C3	g11718	31.7656	29.6766	33.8545	OK	1	1910	0.00209424	4
C3	g1172	27.6543	23.5048	31.8037	OK	1	518	0.00772201	4
C3	g11721	2.38548	1.66159	3.10937	OK	1	1536	0.00130208	2
C3	g11722	18.4394	17.0267	19.8521	OK	1	2763	0.00579081	16
C3	g11723	5.89568	5.13204	6.65932	OK	1	2576	0.0100932	26
C3	g11724	15.6134	14.8517	16.3751	OK	1	6018	0.00299103	18
C3	g11725	27.0092	25.1363	28.8822	OK	1	2027	0.00592008	12
C3	g1173	12.1984	10.9247	13.472	OK	1	2225	0.00539326	12
C3	g11731	5.5623	3.90222	7.22237	OK	1	1936	0.00309917	6
C3	g11734	11.4517	10.8942	12.0093	OK	1	8425	0.00189911	16
C3	g1174	17.4241	16.0683	18.78	OK	1	2644	0.0113464	30
C3	g11741	7.98798	6.63292	9.34305	OK	1	1143	0.0297463	34
C3	g11743	15.053	12.7463	17.3597	OK	1	854	0.00468384	4
C3	g11746	14.7226	13.0908	16.3543	OK	1	1406	0.0056899	8
C3	g11747	13.078	11.8607	14.2953	OK	1	2159	0.00741084	16
C3	g11748	16.3394	15.629	17.0498	OK	1	7962	0.00150716	12
C3	g1176	98.1559	90.5071	105.805	OK	1	727	0.0110041	8
C3	g11774	34.8673	32.6289	37.1056	OK	1	2686	0.00372301	10
C3	g11775	13.7694	7.27417	20.2647	OK	1	516	0.0193798	10
C3	g11777	0	0	0	OK	1	919	0.0152339	14
C3	g11779	3.29936	1.82384	4.77488	OK	1	898	0.00222717	2
C3	g11788	78.3143	75.2295	81.3991	OK	1	2015	0.000992556	2
C3	g11789	75.4521	72.1175	78.7866	OK	1	2139	0.00187003	4
C3	g11812	50.8104	48.3071	53.3136	OK	1	2610	0.00306513	8
C3	g11841	1.15006	0.793249	1.50687	OK	1	3051	0.000655523	2
C3	g11849	21.2255	19.3527	23.0983	OK	1	1217	0.00164339	2
C3	g11860	25.2305	22.9675	27.4936	OK	1	2083	0.00672107	14
C3	g11862	8.9357	8.34352	9.52787	OK	1	5209	0.00191975	10
C3	g11863	12.4306	9.97897	14.8822	OK	1	923	0.00216685	2
C3	g11865	13.441	12.3666	14.5154	OK	1	3048	0.00393701	12
C3	g11866	67.2132	63.6469	70.7795	OK	1	1607	0.0174238	28
C3	g11867	74.2936	70.2361	78.3511	OK	1	1817	0.0187122	34
C3	g11868	55.8176	52.4649	59.1703	OK	1	1257	0.0127287	16
C3	g11869	0.558277	0	1.67483	OK	1	813	0.0098401	8
C3	g11872	20.3923	18.3428	22.4418	OK	1	1527	0.0117878	18
C3	g11873	7.19716	6.37751	8.01681	OK	1	3831	0.00939702	36
C3	g11874	43.6796	41.8761	45.4831	OK	1	2835	0.00493827	14
C3	g11875	23.6871	22.4541	24.92	OK	1	4044	0.00346192	14
C3	g11876	17.7313	16.7337	18.7289	OK	1	3569	0.00728495	26
C3	g11877	29.173	27.0442	31.3018	OK	1	1438	0.0139082	20
C3	g11878	41.9607	38.9956	44.9258	OK	1	1260	0.0238095	30
C3	g11879	19.1863	17.7192	20.6533	OK	1	2510	0.012749	32
C3	g11880	41.9957	39.3542	44.6372	OK	1	1553	0.0283323	44
C3	g11883	15.0017	12.2278	17.7755	OK	1	930	0.00645161	6
C3	g11884	256.988	248.98	264.996	OK	1	1943	0.018528	36
C3	g11887	2.94537	2.52244	3.36831	OK	1	4690	0.00255864	12
C3	g11888	267.45	260.569	274.331	OK	1	1474	0.0230665	34
C3	g11889	155.829	150.102	161.556	OK	1	1622	0.00616523	10
C3	g11890	634.647	620.772	648.522	OK	1	1376	0.00581395	8
C3	g11891	26.2583	24.8334	27.6832	OK	1	2607	0.00997315	26
C3	g11892	110.249	104.499	115.999	OK	1	1047	0.0229226	24
C3	g11897	9.54401	8.52795	10.5601	OK	1	2473	0.00808734	20
C3	g11898	27.3585	26.0553	28.6616	OK	1	3185	0.010675	34
C3	g11899	24.0549	22.5029	25.6068	OK	1	1919	0.00416884	8
C3	g1190	2.78535	2.03671	3.53398	OK	1	1091	0.00366636	4
C3	g11900	118.769	114.157	123.381	OK	1	2368	0.00337838	8
C3	g11901	12.9507	11.8462	14.0551	OK	1	2382	0.00839631	20
C3	g11903	17.6576	16.6713	18.644	OK	1	4423	0.00452182	20
C3	g11905	0	0	0	OK	1	1054	0.00379507	4
C3	g11913	7.45901	6.77748	8.14055	OK	1	4959	0.00524299	26
C3	g11919	2.18473	1.42018	2.94928	OK	1	1899	0.0200105	38
C3	g11932	165.047	159.257	170.836	OK	1	1283	0.0265004	34
C3	g11933	33.2344	28.6168	37.852	OK	1	437	0.0778032	34
C3	g11936	100.881	85.0294	116.733	OK	1	224	0.0714286	16
C3	g11940	33.0757	30.4441	35.7074	OK	1	1555	0.00128617	2
C3	g11941	12.5648	11.4429	13.6868	OK	1	3040	0.00723684	22
C3	g11942	67.9993	64.7667	71.2318	OK	1	1497	0.00668003	10
C3	g11945	8.77707	7.94703	9.6071	OK	1	4671	0.00128452	6
C3	g11946	20.2324	16.2421	24.2227	OK	1	685	0.0145985	10
C3	g11951	6.89765	4.91985	8.87546	OK	1	1171	0.0102477	12
C3	g11952	0.993776	0.394506	1.59305	OK	1	1464	0.0068306	10
C3	g11953	7.22213	6.16184	8.28241	OK	1	1749	0.00686106	12
C3	g11954	0.855222	0	1.84275	OK	1	1007	0.0158888	16
C3	g11955	15.8913	11.1151	20.6675	OK	1	475	0.0547368	26
C3	g11956	27.603	25.6368	29.5692	OK	1	1492	0.00268096	4
C3	g11960	51.7762	45.2902	58.2622	OK	1	549	0.00364299	2
C3	g11961	70.5518	59.9036	81.2	OK	1	614	0.0228013	14
C3	g11964	6.38962	5.80322	6.97602	OK	1	3579	0.00111763	4
C3	g11965	11.4947	10.2091	12.7804	OK	1	1541	0.00389358	6
C3	g11967	71.7898	60.6912	82.8883	OK	1	499	0.012024	6
C3	g11968	12.519	10.6406	14.3975	OK	1	868	0.0046083	4
C3	g11969	592.4	582.846	601.955	OK	1	1400	0.01	14
C3	g11970	5.82519	1.94173	9.70865	OK	1	407	0.04914	20
C3	g11974	22.407	21.077	23.7371	OK	1	3035	0.00724876	22
C3	g11979	23.374	21.9676	24.7804	OK	1	2656	0.000753012	2
C3	g11983	46.2731	44.1336	48.4127	OK	1	2747	0.00291227	8
C3	g11989	5.07441	4.35483	5.794	OK	1	2581	0.00154979	4
C3	g1204	0.458532	0.152844	0.76422	OK	1	1007	0.00595829	6
C3	g12133	0.489179	0	1.46754	OK	1	551	0.0326679	18
C3	g12137	0.800423	0	2.40127	OK	1	890	0.00449438	4
C3	g12140	28.3774	26.471	30.2838	OK	1	2900	0.00689655	20
C3	g12152	38.3157	35.9547	40.6766	OK	1	1805	0.00221607	4
C3	g12155	36.0812	34.0333	38.1291	OK	1	1963	0.0020377	4
C3	g12156	11.7439	10.6015	12.8863	OK	1	1911	0.00627943	12
C3	g12168	36.9468	34.5316	39.3619	OK	1	2345	0.00852879	20
C3	g12169	146.514	138.789	154.238	OK	1	6355	0.0107002	68
C3	g12170	38.6515	35.9835	41.3195	OK	1	3000	0.002	6
C3	g12171	11.6783	7.73607	15.6205	OK	1	363	0.00550964	2
C3	g12172	0.764969	0	2.29491	OK	1	412	0.0533981	22
C3	g12173	923.032	908.962	937.101	OK	1	1176	0.00510204	6
C3	g12174	107.133	99.6891	114.578	OK	1	696	0.0229885	16
C3	g12175	60.753	57.2828	64.2233	OK	1	1394	0.0286944	40
C3	g12176	191.928	185.601	198.255	OK	1	989	0.00606673	6
C3	g12177	95.4256	91.0157	99.8354	OK	1	1966	0.0162767	32
C3	g12178	18.7113	17.301	20.1217	OK	1	2878	0.0104239	30
C3	g12179	289.512	279.153	299.872	OK	1	871	0.0137773	12
C3	g12180	13.8945	12.4035	15.3854	OK	1	1589	0.0138452	22
C3	g12181	21.1054	19.6256	22.5852	OK	1	2814	0.00710732	20
C3	g12183	130.759	122.616	138.901	OK	1	1732	0.0127021	22
C3	g12184	42.4903	40.7571	44.2236	OK	1	2788	0.0121951	34
C3	g12194	14.9388	12.5466	17.3309	OK	1	754	0.0159151	12
C3	g12197	9.29904	8.49299	10.1051	OK	1	3307	0.00241911	8
C3	g12200	29.3302	27.0006	31.6598	OK	1	1619	0.0135886	22
C3	g12201	283.715	269.421	298.01	OK	1	480	0.00833333	4
C3	g12202	437.831	399.946	475.716	OK	1	367	0.0599455	22
C3	g12203	128.743	123.818	133.668	OK	1	2110	0.0132701	28
C3	g12204	58.0084	53.3468	62.6699	OK	1	1142	0.0105079	12
C3	g12205	626.598	616.978	636.217	OK	1	2261	0.00530739	12
C3	g12206	17.2563	14.6357	19.8768	OK	1	990	0.020202	20
C3	g12207	30.2064	28.2102	32.2026	OK	1	2064	0.00678295	14
C3	g12208	94.3701	86.3144	102.426	OK	1	807	0.0223048	18
C3	g12210	123.599	120.607	126.592	OK	1	4490	0.000445434	2
C3	g12211	138.296	125.892	150.701	OK	1	317	0.0504732	16
C3	g12212	121.564	116.1	127.027	OK	1	1388	0.0129683	18
C3	g12213	44.5701	40.9617	48.1785	OK	1	977	0.024565	24
C3	g12214	42.818	39.6913	45.9447	OK	1	1687	0.017783	30
C3	g12215	84.443	70.4659	98.4201	OK	1	315	0.0571429	18
C3	g12218	69.3942	64.5243	74.264	OK	1	1049	0.0266921	28
C3	g12219	53.6954	49.7792	57.6115	OK	1	1387	0.0144196	20
C3	g12220	63.5529	59.3412	67.7646	OK	1	1083	0.00554017	6
C3	g12221	44.8393	40.6333	49.0452	OK	1	879	0.0113766	10
C3	g12222	36.9072	33.0502	40.7641	OK	1	868	0.00230415	2
C3	g12226	563.682	548.609	578.755	OK	1	593	0.00337268	2
C3	g12227	39.3267	36.575	42.0784	OK	1	1598	0.00250313	4
C3	g12228	263.332	254.987	271.678	OK	1	815	0.0171779	14
C3	g12229	44.0658	39.3779	48.7537	OK	1	731	0.0246238	18
C3	g12231	48.9243	45.6204	52.2281	OK	1	1240	0.0209677	26
C3	g12232	49.6545	46.6486	52.6604	OK	1	1741	0.0149339	26
C3	g12233	38.4339	32.8253	44.0425	OK	1	540	0.0037037	2
C3	g12234	27.3241	25.1776	29.4706	OK	1	1783	0.0157039	28
C3	g12235	36.6083	28.8893	44.3272	OK	1	581	0.00688468	4
C3	g12236	45.8066	43.9728	47.6403	OK	1	3085	0.0123177	38
C3	g12237	52.5847	50.5008	54.6686	OK	1	3167	0.0164193	52
C3	g12238	149.944	142.602	157.286	OK	1	3571	0.0134416	48
C3	g12239	40.6282	37.6919	43.5644	OK	1	1146	0.0052356	6
C3	g12240	156.9	147.503	166.296	OK	1	941	0.0063762	6
C3	g12241	101.411	96.6393	106.182	OK	1	1378	0.0261248	36
C3	g12252	39.4435	36.9298	41.9572	OK	1	1939	0.0113461	22
C3	g12253	13.2669	12.4855	14.0483	OK	1	5786	0.00518493	30
C3	g12260	84.8958	79.0505	90.741	OK	1	810	0.00740741	6
C3	g12261	20.5273	19.085	21.9697	OK	1	2791	0.00716589	20
C3	g12262	197.432	189.683	205.18	OK	1	1131	0.00707339	8
C3	g12263	22.6881	21.157	24.2192	OK	1	1960	0.0112245	22
C3	g12267	5.60456	2.71411	8.49502	OK	1	777	0.00772201	6
C3	g12272	6.82902	5.68566	7.97237	OK	1	1671	0.00239378	4
C3	g12273	56.7687	53.3831	60.1543	OK	1	1648	0.00970874	16
C3	g12274	5.88703	5.17493	6.59913	OK	1	3709	0.00539229	20
C3	g12275	68.4514	64.1973	72.7056	OK	1	1250	0.0176	22
C3	g12276	43.1033	40.307	45.8997	OK	1	1562	0.0192061	30
C3	g12277	281.403	268.934	293.871	OK	1	832	0.00961539	8
C3	g12278	24.6043	22.8079	26.4007	OK	1	1854	0.0107875	20
C3	g12280	3.86207	3.33536	4.38878	OK	1	3167	0.00126303	4
C3	g12299	58.308	55.7644	60.8515	OK	1	2406	0.0124688	30
C3	g12300	63.3101	60.4914	66.1288	OK	1	2029	0.0118285	24
C3	g12301	36.6803	32.615	40.7456	OK	1	650	0.0123077	8
C3	g12302	67.3708	58.4838	76.2578	OK	1	633	0.00315956	2
C3	g12309	40.8196	38.2824	43.3568	OK	1	1677	0.0143113	24
C3	g12311	21.13	20.0692	22.1907	OK	1	4467	0.00895456	40
C3	g12312	154.686	146.987	162.385	OK	1	852	0.0117371	10
C3	g12313	250.193	240.096	260.29	OK	1	931	0.019334	18
C3	g12314	28.9647	26.494	31.4354	OK	1	1166	0.0137221	16
C3	g12315	41.9832	38.1793	45.7871	OK	1	898	0.00668151	6
C3	g12316	64.8493	60.6414	69.0572	OK	1	1568	0.00765306	12
C3	g12317	55.2693	50.8422	59.6964	OK	1	653	0.0183767	12
C3	g12318	57.1091	52.2951	61.9231	OK	1	3782	0.00634585	24
C3	g12319	10.2056	9.56207	10.8492	OK	1	4693	0.0038355	18
C3	g12320	231.948	224.339	239.557	OK	1	1319	0.0090978	12
C3	g12327	0.624572	0.131195	1.11795	OK	1	1360	0.00294118	4
C3	g12331	7.18695	4.33473	10.0392	OK	1	544	0.0220588	12
C3	g12354	718.342	690.515	746.169	OK	1	726	0.00826446	6
C3	g12355	19.1189	17.8647	20.3731	OK	1	3118	0.00192431	6
C3	g12356	59.3551	56.2273	62.483	OK	1	1582	0.0139064	22
C3	g12357	20.7028	18.3984	23.0072	OK	1	848	0.00707547	6
C3	g12359	2.78743	2.06346	3.5114	OK	1	1838	0.00326442	6
C3	g12360	5.76694	4.17858	7.3553	OK	1	812	0.0123153	10
C3	g12362	1.05788	0	2.11627	OK	1	705	0.00851064	6
C3	g12364	302.02	279.623	324.417	OK	1	263	0.0152091	4
C3	g12365	11.4323	10.4595	12.4051	OK	1	3371	0.00177989	6
C3	g12367	63.4758	57.1123	69.8393	OK	1	770	0.00519481	4
C3	g12369	5.42101	4.6953	6.14672	OK	1	2696	0.00593472	16
C3	g12371	21.0801	19.3924	22.7678	OK	1	2719	0.0191247	52
C3	g12372	66.5305	62.8602	70.2009	OK	1	1696	0.0117925	20
C3	g12373	96.987	91.5802	102.394	OK	1	835	0.00958084	8
C3	g12374	21.945	20.2137	23.6762	OK	1	5430	0.0014733	8
C3	g12402	8.91302	7.84153	9.98451	OK	1	1814	0.00110254	2
C3	g12428	0.0314094	0	0.0758909	OK	1	4082	0.000489956	2
C3	g12491	27.5858	26.0463	29.1254	OK	1	3085	0.00842788	26
C3	g12492	16.7839	15.7276	17.8402	OK	1	3780	0.0132275	50
C3	g12493	20.2256	18.8727	21.5785	OK	1	3192	0.00626566	20
C3	g12497	16.6943	15.7507	17.638	OK	1	4007	0.00249563	10
C3	g12498	29.1351	27.1056	31.1646	OK	1	1984	0.0120968	24
C3	g12499	10.6991	9.89106	11.5071	OK	1	5465	0.00658737	36
C3	g12500	2.78173	2.3758	3.18767	OK	1	3289	0.00547279	18
C3	g12501	55.8434	52.4048	59.282	OK	1	1180	0.0338983	40
C3	g12502	20.3556	18.7422	21.9691	OK	1	1669	0.0227681	38
C3	g12503	17.8392	16.4378	19.2407	OK	1	2346	0.0144928	34
C3	g12504	27.675	26.3138	29.0362	OK	1	3034	0.00791035	24
C3	g12507	0	0	0	OK	1	803	0.00249066	2
C3	g12508	10.4693	9.61342	11.3253	OK	1	3907	0.00614282	24
C3	g12509	20.0469	17.0209	23.073	OK	1	1296	0.0123457	16
C3	g12510	6.90229	6.25849	7.54609	OK	1	3142	0.0108211	34
C3	g12511	11.487	10.1563	12.8178	OK	1	1691	0.0153755	26
C3	g12512	14.5424	13.7242	15.3606	OK	1	4523	0.00707495	32
C3	g12513	16.2214	15.2726	17.1702	OK	1	4296	0.000931099	4
C3	g12514	32.9285	30.9347	34.9223	OK	1	2251	0.0106619	24
C3	g12515	713.002	699.121	726.882	OK	1	901	0.00221976	2
C3	g12517	22.9025	21.4285	24.3764	OK	1	2015	0.0109181	22
C3	g12518	76.1612	73.3297	78.9927	OK	1	2027	0.00888012	18
C3	g12522	16.5492	15.3295	17.7689	OK	1	2550	0.0054902	14
C3	g12523	44.1984	42.151	46.2459	OK	1	2195	0.00820046	18
C3	g12524	107.673	99.6148	115.731	OK	1	689	0.0435414	30
C3	g12525	55.8531	52.8165	58.8896	OK	1	2771	0.000721761	2
C3	g12526	59.5318	55.6	63.4635	OK	1	1230	0.00650406	8
C3	g12527	88.2085	80.1825	96.2346	OK	1	1621	0.00740284	12
C3	g12528	4.04119	0.741572	7.34081	OK	1	309	0.0711974	22
C3	g1253	11.7091	10.8804	12.5377	OK	1	4022	0.00596718	24
C3	g12532	33.2258	31.3286	35.123	OK	1	3299	0.00606244	20
C3	g12533	14.1757	12.2459	16.1056	OK	1	1136	0.00704225	8
C3	g12534	50.2143	47.0799	53.3486	OK	1	1217	0.0180772	22
C3	g12535	10.0589	8.06564	12.0521	OK	1	2354	0.0127443	30
C3	g12536	78.4519	71.5018	85.4019	OK	1	868	0.0391705	34
C3	g12537	78.1093	74.2747	81.9439	OK	1	1379	0.0145033	20
C3	g12538	39.7611	37.2218	42.3003	OK	1	1615	0.0185759	30
C3	g12539	1.38988	0.584391	2.19538	OK	1	808	0.0272277	22
C3	g12540	1.51341	0.159775	2.86705	OK	1	471	0.0382166	18
C3	g12545	9.34764	6.53818	12.1571	OK	1	1064	0.0112782	12
C3	g12564	7.16342	4.65658	9.67027	OK	1	950	0.0336842	32
C3	g12565	7.22994	6.21814	8.24174	OK	1	2481	0.00725514	18
C3	g12566	188.907	182.78	195.034	OK	1	1031	0.0252182	26
C3	g12567	32.1818	29.4263	34.9373	OK	1	1490	0.00939597	14
C3	g12568	20.3906	19.0492	21.7321	OK	1	3894	0.0148947	58
C3	g12570	38.1437	34.9233	41.3641	OK	1	2132	0.0131332	28
C3	g12571	13.5089	12.568	14.4497	OK	1	3126	0.0121561	38
C3	g12572	99.0875	93.8192	104.356	OK	1	1464	0.0218579	32
C3	g12575	62.198	58.7812	65.6148	OK	1	1602	0.00998752	16
C3	g12576	578.426	551.962	604.889	OK	1	669	0.0119581	8
C3	g12583	6.15347	5.25799	7.04895	OK	1	2279	0.0175516	40
C3	g12587	184.294	176.768	191.819	OK	1	1330	0.00902256	12
C3	g12588	76.1149	71.6267	80.6031	OK	1	891	0.013468	12
C3	g12589	10.9141	9.75202	12.0763	OK	1	1816	0.0165198	30
C3	g12590	77.5809	74.1464	81.0153	OK	1	1786	0.0179171	32
C3	g12591	27.91	25.9375	29.8825	OK	1	1837	0.00870985	16
C3	g12592	131.782	127.419	136.145	OK	1	1770	0.0146893	26
C3	g12593	59.8362	57.195	62.4774	OK	1	2736	0.00365497	10
C3	g12595	10.0107	8.88206	11.1394	OK	1	1615	0.00619195	10
C3	g12596	39.8973	38.0044	41.7902	OK	1	2199	0.00454752	10
C3	g12597	11.3099	10.3962	12.2237	OK	1	2854	0.00700771	20
C3	g12598	20.1614	18.5334	21.7894	OK	1	1817	0.0110072	20
C3	g12599	32.0014	30.3027	33.7	OK	1	3280	0.00487805	16
C3	g12600	28.1018	25.7297	30.4739	OK	1	1194	0.0335008	40
C3	g12601	34.5	32.8971	36.103	OK	1	3159	0.0145616	46
C3	g12604	0.491241	0.12303	0.859452	OK	1	1565	0.00127796	2
C3	g12606	16.5754	15.3785	17.7723	OK	1	3902	0.00205023	8
C3	g12607	60.7398	57.6466	63.833	OK	1	1943	0.0113227	22
C3	g12608	110.98	106.904	115.056	OK	1	2243	0.00356665	8
C3	g12609	19.2509	17.5861	20.9158	OK	1	1855	0.00862534	16
C3	g12610	12.9145	11.9382	13.8908	OK	1	3505	0.00399429	14
C3	g12612	22.5335	20.863	24.204	OK	1	2008	0.00398406	8
C3	g12613	21.6188	19.1479	24.0897	OK	1	856	0.0163551	14
C3	g12614	22.6289	20.2449	25.0129	OK	1	860	0.00232558	2
C3	g12616	4.78873	3.63345	5.94401	OK	1	984	0.0162602	16
C3	g12617	119.339	114.026	124.652	OK	1	1539	0.014295	22
C3	g12618	21.603	20.129	23.0769	OK	1	2770	0.0108303	30
C3	g12620	6.69932	2.8168	10.5818	OK	1	506	0.027668	14
C3	g12623	29.4753	27.179	31.7717	OK	1	1485	0.0242424	36
C3	g12624	50.2338	48.0635	52.404	OK	1	2301	0.00521512	12
C3	g12625	19.4654	17.4508	21.4799	OK	1	1090	0.00733945	8
C3	g12626	39.5519	36.5226	42.5812	OK	1	1405	0.0227758	32
C3	g12627	883.988	872.28	895.696	OK	1	1706	0.010551	18
C3	g12628	57.2329	54.1952	60.2707	OK	1	1817	0.00770501	14
C3	g12629	270.997	265.104	276.89	OK	1	1645	0.0012158	2
C3	g12630	7.94487	7.4975	8.39224	OK	1	7346	0.000816771	6
C3	g12637	31.575	30.0927	33.0573	OK	1	3071	0.00390752	12
C3	g12638	13.2735	11.9462	14.6009	OK	1	2155	0.00278422	6
C3	g12639	37.0178	35.2694	38.7663	OK	1	3055	0.00261866	8
C3	g12640	37.266	33.988	40.5441	OK	1	974	0.0184805	18
C3	g12642	844.701	834.258	855.145	OK	1	1700	0.00117647	2
C3	g12648	55.2351	46.7709	63.6993	OK	1	608	0.00328947	2
C3	g12658	44.4828	40.1157	48.85	OK	1	849	0.0282686	24
C3	g12659	28.8609	26.6541	31.0677	OK	1	1682	0.0285375	48
C3	g12660	24.0659	22.2987	25.833	OK	1	1664	0.0132212	22
C3	g12663	11.6181	9.89115	13.3451	OK	1	1075	0.0111628	12
C3	g12664	60.9586	53.3682	68.5491	OK	1	515	0.0349515	18
C3	g12665	56.7432	53.079	60.4074	OK	1	1345	0.0178439	24
C3	g12666	72.1118	69.1824	75.0411	OK	1	2791	0.0107488	30
C3	g12667	10.7945	9.52779	12.0612	OK	1	1343	0.00893522	12
C3	g12668	33.4275	31.0471	35.8079	OK	1	1429	0.0139958	20
C3	g12669	16.2099	15.2337	17.1861	OK	1	3113	0.0115644	36
C3	g12670	14.0999	13.4302	14.7697	OK	1	6602	0.0039382	26
C3	g12671	16.2735	15.03	17.5169	OK	1	2075	0.0106024	22
C3	g12672	23.4409	22.1763	24.7055	OK	1	3437	0.0110562	38
C3	g12673	68.4062	59.1431	77.6693	OK	1	367	0.00544959	2
C3	g12674	92.8566	88.5213	97.192	OK	1	1300	0.0230769	30
C3	g12675	44.3013	42.455	46.1476	OK	1	3562	0.00729927	26
C3	g12676	23.9306	20.231	27.6303	OK	1	1223	0.0212592	26
C3	g12677	375.623	360.45	390.796	OK	1	1701	0.0152851	26
C3	g12679	91.1109	84.729	97.4929	OK	1	759	0.0105402	8
C3	g12680	35.0781	32.8828	37.2734	OK	1	2201	0.00454339	10
C3	g12685	13.1494	11.5178	14.7811	OK	1	1107	0.00180668	2
C3	g12695	77.4155	72.1912	82.6399	OK	1	1078	0.0185529	20
C3	g12696	34.4122	24.3419	44.4824	OK	1	378	0.0529101	20
C3	g12697	150.591	142.425	158.756	OK	1	1226	0.0195759	24
C3	g12698	76.6423	72.2179	81.0666	OK	1	1386	0.040404	56
C3	g12699	26.1087	24.0215	28.196	OK	1	1917	0.00834637	16
C3	g12700	9.7682	8.84866	10.6877	OK	1	3586	0.00836587	30
C3	g12701	25.5072	23.3946	27.6197	OK	1	2394	0.015873	38
C3	g12702	50.212	47.0456	53.3784	OK	1	1405	0.0199288	28
C3	g12703	9.6004	7.97181	11.229	OK	1	1169	0.0102652	12
C3	g12704	685.142	672.121	698.163	OK	1	1515	0.00660066	10
C3	g12705	4.00265	3.26256	4.74274	OK	1	2224	0.00989209	22
C3	g12709	48.7439	46.3279	51.1598	OK	1	2451	0.00407997	10
C3	g1271	0.615827	0.378314	0.85334	OK	1	2421	0.000826105	2
C3	g12721	16.2038	15.1504	17.2572	OK	1	3009	0.00598205	18
C3	g12722	31.3898	26.5232	36.2564	OK	1	657	0.0182648	12
C3	g12725	207.701	203.283	212.118	OK	1	2755	0.00871143	24
C3	g12726	74.1375	70.8236	77.4513	OK	1	2240	0.0214286	48
C3	g12727	66.0096	55.3014	76.7177	OK	1	682	0.0175953	12
C3	g12728	91.4029	86.9675	95.8383	OK	1	1396	0.0186246	26
C3	g12732	12.0802	9.75541	14.405	OK	1	679	0.00294551	2
C3	g12733	21.3384	20.3386	22.3383	OK	1	5403	0.000740329	4
C3	g12740	4.88759	4.33654	5.43863	OK	1	3577	0.00447302	16
C3	g12744	11.843	10.8235	12.8626	OK	1	2510	0.000796813	2
C3	g12745	24.0607	23.0625	25.0589	OK	1	5588	0.00608447	34
C3	g12746	75.0461	70.7788	79.3134	OK	1	1340	0.00149254	2
C3	g12748	1.9832	1.41454	2.55185	OK	1	1396	0.00573066	8
C3	g12749	51.3555	44.9904	57.7206	OK	1	581	0.0240964	14
C3	g12750	55.7956	50.2709	61.3204	OK	1	622	0.0160772	10
C3	g12751	83.9619	77.9785	89.9453	OK	1	853	0.0234467	20
C3	g12752	147.166	138.481	155.85	OK	1	759	0.0158103	12
C3	g12753	72.638	69.1405	76.1354	OK	1	1787	0.0190263	34
C3	g12754	9.76705	8.85883	10.6753	OK	1	3019	0.0132494	40
C3	g12755	10.3502	9.24976	11.4507	OK	1	2192	0.0136861	30
C3	g12756	23.153	21.3625	24.9436	OK	1	2209	0.00814848	18
C3	g12757	45.7533	43.6456	47.8609	OK	1	3015	0.0066335	20
C3	g12758	32.3211	30.2402	34.402	OK	1	1602	0.0162297	26
C3	g12759	366.333	352.864	379.802	OK	1	818	0.0122249	10
C3	g12760	71.6859	67.252	76.1199	OK	1	1358	0.00589102	8
C3	g12764	74.3173	70.9779	77.6568	OK	1	2357	0.000848536	2
C3	g12765	126.228	123.505	128.95	OK	1	4961	0.00765975	38
C3	g12766	501.566	482.547	520.585	OK	1	2090	0.00191388	4
C3	g12771	23.1684	19.2334	27.1033	OK	1	586	0.00341297	2
C3	g12772	55.9621	54.1373	57.7869	OK	1	3750	0.00426667	16
C3	g12773	49.364	46.9679	51.7601	OK	1	2278	0.00175593	4
C3	g12774	4.77838	3.9792	5.57756	OK	1	2513	0.00955034	24
C3	g12778	38.0182	35.3367	40.6998	OK	1	1477	0.0121869	18
C3	g12779	190.934	182.853	199.015	OK	1	879	0.0341297	30
C3	g12790	13.0665	12.1029	14.0302	OK	1	2609	0.0107321	28
C3	g12791	59.1697	52.9985	65.3408	OK	1	647	0.0123648	8
C3	g12792	11.8972	10.5947	13.1997	OK	1	1803	0.0088741	16
C3	g12793	56.1419	43.432	68.8518	OK	1	376	0.0265957	10
C3	g12794	27.7852	25.7958	29.7747	OK	1	2015	0.00198511	4
C3	g12795	21.0753	18.8935	23.2571	OK	1	1079	0.02595	28
C3	g12796	14.9937	12.9206	17.0668	OK	1	1317	0.0334093	44
C3	g12797	55.6189	51.9374	59.3004	OK	1	951	0.0210305	20
C3	g12798	21.1957	18.6993	23.6922	OK	1	1557	0.00642261	10
C3	g12799	45.5286	44.3165	46.7406	OK	1	5752	0.00382476	22
C3	g12800	63.576	59.4756	67.6763	OK	1	1140	0.022807	26
C3	g12801	15.1192	14.1177	16.1207	OK	1	2928	0.00136612	4
C3	g12802	205.511	185.138	225.885	OK	1	382	0.0209424	8
C3	g12803	42.8113	38.77	46.8527	OK	1	913	0.0219058	20
C3	g12804	29.9184	27.2114	32.6254	OK	1	1990	0.00603015	12
C3	g12805	22.873	20.4505	25.2954	OK	1	985	0.0263959	26
C3	g12806	29.7165	27.2062	32.2268	OK	1	1602	0.0062422	10
C3	g12807	29.1505	26.2989	32.0021	OK	1	1017	0.0157325	16
C3	g12808	88.1122	84.064	92.1604	OK	1	1240	0.00806452	10
C3	g12809	9.03995	7.77387	10.306	OK	1	1451	0.00275672	4
C3	g12813	44.1845	41.8024	46.5665	OK	1	2291	0.000872981	2
C3	g12814	137.406	124.798	150.014	OK	1	834	0.0215827	18
C3	g12817	1.67984	1.4584	1.90128	OK	1	8322	0.00288392	24
C3	g12818	373.126	362.596	383.656	OK	1	1217	0.0164339	20
C3	g12834	10.0678	8.91357	11.222	OK	1	1938	0.0134159	26
C3	g12835	71.5122	67.1213	75.9031	OK	1	1774	0.0101466	18
C3	g12836	35.7624	33.0723	38.4526	OK	1	2039	0.0176557	36
C3	g12846	22.7563	21.5026	24.01	OK	1	3786	0.000528262	2
C3	g12884	1.05088	0.350293	1.75147	OK	1	595	0.00336134	2
C3	g1298	3.70831	1.55919	5.85742	OK	1	962	0.016632	16
C3	g12996	0	0	0	OK	1	2567	0.00077912	2
C3	g13007	7.56403	6.62191	8.50615	OK	1	1865	0.00428954	8
C3	g13008	1.5603	0.47834	2.64225	OK	1	1562	0.0102433	16
C3	g1302	0	0	0	OK	1	1262	0.00158479	2
C3	g13030	1.43283	0.946308	1.91935	OK	1	2433	0.00328812	8
C3	g13034	33.7408	31.2296	36.252	OK	1	1730	0.016185	28
C3	g13035	52.8862	49.3909	56.3815	OK	1	1230	0.0195122	24
C3	g13037	16.296	15.2217	17.3704	OK	1	3237	0.000617856	2
C3	g13049	41.5732	38.6719	44.4745	OK	1	2496	0.00240385	6
C3	g13050	9.3709	8.27874	10.4631	OK	1	1885	0.00212202	4
C3	g1306	0	0	0	OK	1	1239	0.0193705	24
C3	g13061	33.7443	31.377	36.1117	OK	1	2074	0.0048216	10
C3	g13065	104.996	101.546	108.447	OK	1	1808	0.00553097	10
C3	g13073	8.13807	7.00425	9.27188	OK	1	1908	0.00314465	6
C3	g13074	22.2396	20.6543	23.8249	OK	1	2107	0.0056953	12
C3	g13075	8.62012	7.21246	10.0278	OK	1	1311	0.0152555	20
C3	g13076	0.510434	0	1.2333	OK	1	821	0.00243605	2
C3	g13078	10.4122	9.59682	11.2276	OK	1	2992	0.00802139	24
C3	g13079	36.2244	34.6702	37.7786	OK	1	3917	0.00612714	24
C3	g13080	43.1965	39.818	46.5751	OK	1	1130	0.0230089	26
C3	g13086	4.77934	2.81504	6.74365	OK	1	564	0.0425532	24
C3	g13088	9.22111	7.6512	10.791	OK	1	1379	0.0188542	26
C3	g13099	4.52909	3.68806	5.37013	OK	1	1648	0.0109223	18
C3	g13104	1138.3	1102.21	1174.39	OK	1	311	0.0578778	18
C3	g13205	306.146	297.781	314.51	OK	1	923	0.00216685	2
C3	g13206	33.1741	31.2446	35.1036	OK	1	1848	0.00865801	16
C3	g13207	102.695	93.1362	112.254	OK	1	514	0.0155642	8
C3	g13208	9.9602	5.61321	14.3072	OK	1	580	0.0275862	16
C3	g13209	28.9176	25.5895	32.2456	OK	1	996	0.0060241	6
C3	g13210	18.3388	17.001	19.6767	OK	1	3480	0.00229885	8
C3	g13212	15.6157	14.0284	17.203	OK	1	1400	0.0128571	18
C3	g13213	83.0096	76.1838	89.8355	OK	1	621	0.0322061	20
C3	g13219	2.7851	2.31093	3.25926	OK	1	2543	0.000786473	2
C3	g13222	21.3235	20.0668	22.5803	OK	1	2707	0.00147765	4
C3	g13227	49.2662	47.4212	51.1113	OK	1	3746	0.00373732	14
C3	g13228	40.8158	39.1283	42.5033	OK	1	4602	0.0152108	70
C3	g13230	29.1791	26.7652	31.5931	OK	1	1820	0.0241758	44
C3	g13231	43.9355	42.6522	45.2187	OK	1	5814	0.00687995	40
C3	g13241	12.3111	11.3213	13.301	OK	1	3243	0.00925069	30
C3	g13243	1.79803	1.47557	2.1205	OK	1	3258	0.00982198	32
C3	g13244	28.2941	24.7601	31.8281	OK	1	922	0.0151844	14
C3	g13245	19.2169	17.0359	21.3978	OK	1	1374	0.0218341	30
C3	g13246	8.69733	7.86038	9.53428	OK	1	3460	0.00693642	24
C3	g13247	105.433	87.8609	123.005	OK	1	435	0.0781609	34
C3	g13248	519.477	505.388	533.566	OK	1	1108	0.00722022	8
C3	g13249	197.565	194.324	200.805	OK	1	4276	0.00374181	16
C3	g13250	30.93	28.998	32.862	OK	1	2228	0.00179533	4
C3	g13251	97.6871	94.123	101.251	OK	1	2825	0.00424779	12
C3	g13253	45.2718	39.6607	50.8828	OK	1	485	0.0123711	6
C3	g13254	81.4216	79.1994	83.6438	OK	1	4573	0.00612289	28
C3	g13256	41.3116	38.0924	44.5308	OK	1	1688	0.0035545	6
C3	g13257	47.897	45.6818	50.1122	OK	1	2265	0.013245	30
C3	g13258	418.61	395.867	441.352	OK	1	656	0.0487805	32
C3	g13261	32.088	28.9224	35.2536	OK	1	1046	0.00382409	4
C3	g13262	39.7962	36.5743	43.0181	OK	1	1176	0.0170068	20
C3	g13263	67.0356	63.6253	70.4459	OK	1	1392	0.00431035	6
C3	g13264	66.2644	58.817	73.7118	OK	1	518	0.019305	10
C3	g13265	16.3181	14.5448	18.0914	OK	1	1384	0.0202312	28
C3	g13266	75.9995	70.6252	81.3738	OK	1	846	0.00236407	2
C3	g13267	6.89152	5.73079	8.05226	OK	1	1613	0.00743955	12
C3	g13268	17.2522	15.1782	19.3262	OK	1	1685	0.00593472	10
C3	g13269	1.30403	0.318275	2.28978	OK	1	563	0.0426288	24
C3	g13272	240.146	231.054	249.237	OK	1	1485	0.0107744	16
C3	g13273	300.608	292.108	309.109	OK	1	1462	0.00820793	12
C3	g13274	106.646	101.221	112.071	OK	1	1292	0.0123839	16
C3	g13277	9.03386	8.04585	10.0219	OK	1	2005	0.00498753	10
C3	g13279	58.37	55.9629	60.7772	OK	1	3446	0.00406268	14
C3	g13280	21.3542	19.6615	23.0469	OK	1	2088	0.0143678	30
C3	g13281	54.3661	50.1827	58.5495	OK	1	883	0.00226501	2
C3	g13282	46.896	43.2746	50.5174	OK	1	995	0.0180905	18
C3	g13283	234.855	223.781	245.929	OK	1	730	0.00547945	4
C3	g13284	15.6725	14.574	16.7709	OK	1	4053	0.00888231	36
C3	g13285	88.6949	84.7941	92.5957	OK	1	2040	0.0127451	26
C3	g13291	3.13655	2.1819	4.09119	OK	1	1362	0.0220264	30
C3	g13295	10.9778	9.97244	11.9831	OK	1	2663	0.000751033	2
C3	g13296	27.4108	26.0673	28.7543	OK	1	3265	0.000612557	2
C3	g13306	8.78956	7.98383	9.59529	OK	1	5214	0.00191791	10
C3	g13308	36.3199	34.1635	38.4763	OK	1	2616	0.00229358	6
C3	g13314	1.79507	0.835565	2.75458	OK	1	925	0.0281081	26
C3	g13315	23.499	21.5871	25.4109	OK	1	2159	0.0101899	22
C3	g13318	21.5505	19.3394	23.7615	OK	1	1100	0.00909091	10
C3	g13319	14.4969	13.3775	15.6164	OK	1	3487	0.00860338	30
C3	g13320	33.3938	30.5385	36.249	OK	1	1408	0.00284091	4
C3	g13331	241.242	231.875	250.61	OK	1	988	0.0121457	12
C3	g13332	25.5284	23.6369	27.4199	OK	1	1763	0.00907544	16
C3	g13337	26.3777	24.5821	28.1732	OK	1	1604	0.00623441	10
C3	g1334	12.5693	10.4959	14.6427	OK	1	1070	0.00560748	6
C3	g13358	33.4669	30.8851	36.0486	OK	1	1285	0.0108949	14
C3	g13359	5.39438	4.95268	5.83608	OK	1	6017	0.00199435	12
C3	g13361	0	0	0	OK	1	711	0.0337553	24
C3	g13362	38.5851	37.0596	40.1107	OK	1	4533	0.0123538	56
C3	g13363	3.2873	0.962827	5.61177	OK	1	406	0.0147783	6
C3	g13364	28.6141	26.823	30.4052	OK	1	2364	0.00930626	22
C3	g1337	5.23295	2.76448	7.70142	OK	1	1267	0.0047356	6
C3	g13370	21.7987	20.2859	23.3115	OK	1	2748	0.00509461	14
C3	g13371	33.3149	29.3249	37.305	OK	1	829	0.0217129	18
C3	g13372	11.6804	10.6817	12.6791	OK	1	2605	0.0199616	52
C3	g13374	19.4233	18.1188	20.7278	OK	1	2442	0.003276	8
C3	g1338	89.4151	83.9826	94.8476	OK	1	851	0.00470035	4
C3	g13380	6.97223	6.34818	7.59628	OK	1	3381	0.00354925	12
C3	g13381	12.6309	11.8231	13.4387	OK	1	5680	0.00492958	28
C3	g13384	29.2674	27.8417	30.6931	OK	1	2761	0.00507063	14
C3	g13385	22.1227	20.4621	23.7834	OK	1	3888	0.00771605	30
C3	g13388	2.33142	1.03818	3.62465	OK	1	561	0.00356506	2
C3	g13392	2.68157	1.38082	3.98233	OK	1	792	0.0227273	18
C3	g1340	9.13992	6.36636	11.9135	OK	1	1045	0.00574163	6
C3	g13402	26.1842	23.9891	28.3794	OK	1	1552	0.0167526	26
C3	g13403	2.79969	2.40927	3.1901	OK	1	3640	0.00164835	6
C3	g13404	3.13894	2.26776	4.01011	OK	1	1753	0.0011409	2
C3	g13405	84.983	80.1793	89.7867	OK	1	1097	0.0182315	20
C3	g13413	16.0183	15.1287	16.9078	OK	1	4687	0.000853424	4
C3	g13422	22.8906	21.1403	24.6409	OK	1	1885	0.00212202	4
C3	g13423	50.2152	45.4847	54.9457	OK	1	713	0.0252454	18
C3	g13424	79.4486	75.7732	83.1241	OK	1	1406	0.0199147	28
C3	g13425	35.4021	33.4686	37.3355	OK	1	2314	0.00777874	18
C3	g13426	27.2849	20.2757	34.2942	OK	1	2462	0.00487409	12
C3	g13427	35.0922	32.3545	37.8299	OK	1	1456	0.00961539	14
C3	g13428	73.8485	63.8142	83.8827	OK	1	459	0.043573	20
C3	g13429	53.9683	50.5862	57.3503	OK	1	1434	0.0153417	22
C3	g13430	137.191	132.931	141.45	OK	1	2326	0.00859845	20
C3	g13431	93.3008	88.9009	97.7006	OK	1	1993	0.0140492	28
C3	g13432	165.866	158.422	173.31	OK	1	1091	0.020165	22
C3	g13433	89.3329	82.7108	95.9551	OK	1	661	0.0363086	24
C3	g13434	80.148	76.6845	83.6115	OK	1	2102	0.00666032	14
C3	g13438	47.8866	44.1832	51.5899	OK	1	1361	0.0117561	16
C3	g13443	13.0981	11.9925	14.2037	OK	1	2363	0.00507829	12
C3	g13444	39.7437	33.3176	46.1699	OK	1	602	0.00332226	2
C3	g13447	11.8615	11.01	12.7131	OK	1	4211	0.000949893	4
C3	g13450	169.321	162.594	176.048	OK	1	1042	0.00191939	2
C3	g13451	34.0672	31.998	36.1365	OK	1	1946	0.00102775	2
C3	g13453	20.0584	18.5955	21.5214	OK	1	2492	0.00321027	8
C3	g13455	23.4446	19.5772	27.3119	OK	1	796	0.0427136	34
C3	g13456	16.5081	15.5974	17.4188	OK	1	5114	0.00625733	32
C3	g13460	189.771	182.478	197.065	OK	1	983	0.0284842	28
C3	g13466	16.2291	14.4575	18.0008	OK	1	1604	0.0112219	18
C3	g13467	78.4444	74.7759	82.1129	OK	1	1415	0.00706714	10
C3	g13468	22.763	20.3045	25.2216	OK	1	1424	0.0168539	24
C3	g13469	29.0419	26.8561	31.2278	OK	1	1836	0.0152505	28
C3	g13470	7.88544	7.16355	8.60733	OK	1	3755	0.00266312	10
C3	g13471	65.6349	63.8182	67.4517	OK	1	5092	0.00157109	8
C3	g13473	280.228	263.255	297.201	OK	1	495	0.0040404	2
C3	g13474	0	0	0	OK	1	370	0.0162162	6
C3	g13477	32.4021	30.4572	34.347	OK	1	1655	0.00362538	6
C3	g13478	12.0963	11.4729	12.7197	OK	1	7422	0.00431151	32
C3	g13479	10.583	10.0262	11.1397	OK	1	6814	0.00293513	20
C3	g13480	31.1948	27.3692	35.0204	OK	1	536	0.0149254	8
C3	g13481	4.29166	3.36302	5.2203	OK	1	1314	0.00761035	10
C3	g13494	0.97538	0.387204	1.56356	OK	1	867	0.00922722	8
C3	g13495	95.3394	90.8422	99.8367	OK	1	1268	0.0141956	18
C3	g13507	69.4377	65.9801	72.8952	OK	1	2006	0.00598205	12
C3	g13509	37.7644	35.595	39.9337	OK	1	2289	0.0122324	28
C3	g13510	90.0836	87.5139	92.6534	OK	1	2884	0.0104022	30
C3	g13511	22.455	18.5608	26.3493	OK	1	481	0.00831601	4
C3	g13513	22.5379	20.7286	24.3473	OK	1	2311	0.0129814	30
C3	g13514	18.7568	16.6658	20.8478	OK	1	1012	0.00988142	10
C3	g13519	53.7577	50.5287	56.9866	OK	1	1555	0.0102894	16
C3	g13520	42.4971	39.8554	45.1388	OK	1	1959	0.00918836	18
C3	g13521	58.2334	55.6767	60.7902	OK	1	2012	0.0367793	74
C3	g13526	76.8813	66.5794	87.1832	OK	1	643	0.0124417	8
C3	g13527	18.0332	16.1371	19.9293	OK	1	1643	0.00486914	8
C3	g13528	0	0	0	OK	1	770	0.0311688	24
C3	g13529	36.7513	34.6017	38.9009	OK	1	1688	0.0225118	38
C3	g13530	535.112	511.532	558.692	OK	1	722	0.00831025	6
C3	g13531	197.211	178.87	215.552	OK	1	641	0.0124805	8
C3	g13532	11.789	11.0288	12.5491	OK	1	5640	0.00886525	50
C3	g13533	143.623	138.222	149.023	OK	1	1485	0.0282828	42
C3	g13534	80.3134	75.6159	85.0109	OK	1	1150	0.0173913	20
C3	g13535	32.2874	27.6819	36.893	OK	1	1544	0.00647668	10
C3	g13542	15.5223	14.5793	16.4654	OK	1	3961	0.00807877	32
C3	g13545	169.708	164.221	175.196	OK	1	1133	0.00353045	4
C3	g13548	9.86255	8.6162	11.1089	OK	1	1872	0.00961539	18
C3	g13549	18.9247	17.1475	20.702	OK	1	1290	0.0124031	16
C3	g13550	23.3307	22.117	24.5444	OK	1	4561	0.00613901	28
C3	g13556	35.2395	32.1903	38.2888	OK	1	897	0.0111483	10
C3	g13559	32.0192	30.3333	33.7051	OK	1	2190	0.00182648	4
C3	g13561	0.528939	0	1.27801	OK	1	323	0.0681115	22
C3	g13584	31.2902	29.2466	33.3337	OK	1	2532	0.00631912	16
C3	g13585	33.432	31.4704	35.3936	OK	1	2336	0.000856164	2
C3	g13586	67.0189	58.5627	75.475	OK	1	464	0.012931	6
C3	g13592	2.9006	2.51896	3.28223	OK	1	5300	0.00490566	26
C3	g13593	18.2384	16.6977	19.7791	OK	1	1739	0.00575043	10
C3	g13594	158.687	149.988	167.387	OK	1	603	0.0232172	14
C3	g13598	157.267	147.961	166.573	OK	1	564	0.0070922	4
C3	g13599	36.3937	33.4152	39.3722	OK	1	1343	0.0119136	16
C3	g13600	10.2856	9.53541	11.0357	OK	1	4245	0.00753828	32
C3	g13628	4.72755	4.15387	5.30123	OK	1	4141	0.0019319	8
C3	g13629	159.43	151.911	166.95	OK	1	1212	0.0280528	34
C3	g13630	12.5935	11.1053	14.0818	OK	1	1595	0.0100313	16
C3	g13631	508.915	480.317	537.512	OK	1	604	0.013245	8
C3	g13633	17.9483	16.5687	19.3278	OK	1	3165	0.000631912	2
C3	g13634	238.852	230.046	247.658	OK	1	770	0.0025974	2
C3	g13645	0	0	0	OK	1	766	0.00261097	2
C3	g13646	19.8036	18.4843	21.1228	OK	1	2528	0.00712025	18
C3	g13647	3.10343	1.89567	4.31119	OK	1	1846	0.00108342	2
C3	g13654	4.06717	3.01657	5.11778	OK	1	1372	0.00874636	12
C3	g13658	10.3895	9.07586	11.7031	OK	1	1895	0.00844327	16
C3	g13662	0.24459	0	1.22295	OK	1	1144	0.0157343	18
C3	g13663	0	0	0	OK	1	1411	0.0042523	6
C3	g13666	38.0839	34.8244	41.3434	OK	1	1108	0.00722022	8
C3	g13679	24.58	22.9542	26.2058	OK	1	2403	0.00749064	18
C3	g13683	16.3828	15.2992	17.4663	OK	1	4587	0.00610421	28
C3	g13684	53.0347	50.1934	55.876	OK	1	1504	0.0212766	32
C3	g13690	28.7593	27.2182	30.3004	OK	1	2937	0.0115764	34
C3	g13691	76.3368	73.8846	78.7891	OK	1	4366	0.0123683	54
C3	g13696	23.32	20.7994	25.8407	OK	1	1099	0.00545951	6
C3	g13701	93.608	89.4614	97.7545	OK	1	2052	0.0194932	40
C3	g13726	60.5626	57.235	63.8902	OK	1	1836	0.0108932	20
C3	g13727	92.3044	88.7286	95.8803	OK	1	1939	0.0051573	10
C3	g13732	10.2721	4.50016	16.044	OK	1	806	0.00992556	8
C3	g13739	57.3501	54.4955	60.2048	OK	1	2151	0.0130172	28
C3	g13746	45.9371	42.5848	49.2895	OK	1	1417	0.00141143	2
C3	g13747	5.16087	4.50339	5.81835	OK	1	2608	0.000766871	2
C3	g13748	7.81897	7.00914	8.6288	OK	1	2761	0.000724375	2
C3	g13759	3.98966	3.29776	4.68157	OK	1	2005	0.0109726	22
C3	g13760	1.15581	0.538006	1.77362	OK	1	1225	0.00816326	10
C3	g13773	6.82069	5.83694	7.80445	OK	1	2124	0.00282486	6
C3	g13777	9.20692	8.40311	10.0107	OK	1	3939	0.00253871	10
C3	g13778	5.39345	4.41452	6.37238	OK	1	1933	0.00310398	6
C3	g13779	13.3241	12.4645	14.1837	OK	1	5221	0.00651216	34
C3	g13780	40.5755	37.5442	43.6067	OK	1	1171	0.00341588	4
C3	g13782	26.285	22.5772	29.9927	OK	1	1028	0.00583658	6
C3	g13800	0	0	0	OK	1	365	0.0383562	14
C3	g13834	28.0098	25.1626	30.8569	OK	1	1471	0.0149558	22
C3	g13835	9.63175	8.52177	10.7417	OK	1	1526	0.0104849	16
C3	g13836	6.75206	6.18212	7.322	OK	1	4515	0.0013289	6
C3	g13862	12.2979	11.1645	13.4312	OK	1	2205	0.00362812	8
C3	g13863	14.6371	13.4877	15.7864	OK	1	3442	0.00697269	24
C3	g13868	3.42426	0.835762	6.01275	OK	1	339	0.0176991	6
C3	g13870	0	0	0	OK	1	1546	0.00905563	14
C3	g13871	18.0035	16.4206	19.5863	OK	1	1927	0.0114167	22
C3	g13872	14.756	13.5057	16.0064	OK	1	2091	0.00095648	2
C3	g13883	11.789	11.1224	12.4557	OK	1	6761	0.00384558	26
C3	g13900	2.14913	1.42665	2.87161	OK	1	893	0.00447928	4
C3	g13903	2.56802	0.728054	4.40799	OK	1	826	0.00968523	8
C3	g13945	3.26566	2.65661	3.87471	OK	1	2164	0.00369686	8
C3	g13946	45.1621	42.2615	48.0628	OK	1	1459	0.00411241	6
C3	g13947	63.3403	57.5902	69.0905	OK	1	968	0.00619835	6
C3	g1398	3.17826	1.05942	5.2971	OK	1	1485	0.0175084	26
C3	g1400	6.35651	3.35804	9.35498	OK	1	281	0.0284698	8
C3	g14001	68.8659	65.4052	72.3265	OK	1	1486	0.013459	20
C3	g14003	15.4177	14.1965	16.6389	OK	1	2911	0.00687049	20
C3	g14004	45.5391	40.5066	50.5715	OK	1	674	0.0267062	18
C3	g14006	85.9461	82.9786	88.9137	OK	1	2381	0.00755985	18
C3	g14007	47.8664	45.7531	49.9798	OK	1	2663	0.00901239	24
C3	g14008	43.3679	40.5761	46.1596	OK	1	1199	0.0183486	22
C3	g14009	75.1332	71.009	79.2574	OK	1	1300	0.0261538	34
C3	g14015	1.93293	0.899736	2.96613	OK	1	1478	0.00947226	14
C3	g14022	0.594998	0.145222	1.04477	OK	1	1003	0.0119641	12
C3	g1404	99.3058	92.1101	106.502	OK	1	642	0.00311526	2
C3	g1405	5.88769	5.09484	6.68054	OK	1	2354	0.00594732	14
C3	g1406	90.8399	86.0324	95.6475	OK	1	1351	0.0133235	18
C3	g14065	0.800181	0	1.93339	OK	1	266	0.0451128	12
C3	g14075	3.02507	2.46333	3.58681	OK	1	2346	0.00767263	18
C3	g14080	58.7414	52.4383	65.0446	OK	1	887	0.00450958	4
C3	g14084	45.082	42.03	48.134	OK	1	1734	0.00692042	12
C3	g14085	75.5185	69.4694	81.5675	OK	1	865	0.0115607	10
C3	g14086	37.1239	33.6708	40.5771	OK	1	1722	0.0139373	24
C3	g14087	113.362	96.9394	129.784	OK	1	390	0.0153846	6
C3	g14088	3.79191	3.46854	4.11529	OK	1	7877	0.000253904	2
C3	g14092	113.653	109.434	117.872	OK	1	2148	0.0130354	28
C3	g14093	29.7518	28.0913	31.4122	OK	1	2782	0.00359454	10
C3	g14094	15.0481	14.0147	16.0816	OK	1	3982	0.00552486	22
C3	g14095	6.00626	5.09975	6.91277	OK	1	1637	0.00488699	8
C3	g14097	6.66926	5.91734	7.42118	OK	1	3362	0.00594884	20
C3	g14098	18.209	16.8769	19.5411	OK	1	2871	0.0174155	50
C3	g14100	57.7132	54.4394	60.987	OK	1	1611	0.00620732	10
C3	g14101	41.114	37.3954	44.8325	OK	1	927	0.004315	4
C3	g14102	16.4435	15.2512	17.6359	OK	1	2939	0.0190541	56
C3	g14103	22.8379	19.2955	26.3804	OK	1	568	0.0176056	10
C3	g14104	208.635	200.161	217.108	OK	1	1093	0.0219579	24
C3	g14105	49.0827	45.2213	52.944	OK	1	1160	0.0172414	20
C3	g14106	59.8416	56.0443	63.639	OK	1	887	0.0202931	18
C3	g14108	64.0318	59.8019	68.2617	OK	1	1212	0.0148515	18
C3	g14109	7.92531	2.64177	13.2089	OK	1	264	0.030303	8
C3	g14110	32.1162	29.7155	34.5169	OK	1	1130	0.019469	22
C3	g14111	69.3736	65.5804	73.1667	OK	1	1686	0.0201661	34
C3	g14112	90.8715	87.2257	94.5173	OK	1	2113	0.0165641	35
C3	g14113	84.0678	69.597	98.5386	OK	1	291	0.0549828	16
C3	g14114	42.1621	39.0061	45.3181	OK	1	1286	0.0233281	30
C3	g14115	150.128	136.152	164.104	OK	1	602	0.0365448	22
C3	g14116	723.193	704.322	742.064	OK	1	1845	0.00325203	6
C3	g14118	0.393534	0	0.787258	OK	1	1478	0.00541272	8
C3	g14119	5.06515	4.22962	5.90068	OK	1	2377	0.00252419	6
C3	g14128	0	0	0	OK	1	1105	0.00723982	8
C3	g1415	34.029	28.0807	39.9772	OK	1	326	0.0613497	20
C3	g14170	24.2767	21.0826	27.4709	OK	1	587	0.0204429	12
C3	g14171	16.9879	15.1897	18.7861	OK	1	2457	0.00976801	24
C3	g14172	157.648	152.822	162.475	OK	1	2064	0.00678295	14
C3	g14174	38.7573	34.9978	42.5167	OK	1	940	0.012766	12
C3	g14175	49.6095	45.4815	53.7376	OK	1	1182	0.0101523	12
C3	g14176	199.9	194.509	205.291	OK	1	2031	0.0118168	24
C3	g14177	12.3654	9.77736	14.9535	OK	1	655	0.00610687	4
C3	g14179	11.4523	9.67801	13.2265	OK	1	1032	0.0193798	20
C3	g14180	19.7686	18.1885	21.3488	OK	1	2446	0.0130826	32
C3	g14256	0.0309671	0	0.0929012	OK	1	1883	0.00106214	2
C3	g14269	0.315629	0	0.946888	OK	1	1505	0.0013289	2
C3	g14273	0.528939	0	1.27801	OK	1	323	0.0619195	20
C3	g14277	515.761	488.745	542.776	OK	1	1304	0.00766871	10
C3	g14282	5.3884	4.63374	6.14307	OK	1	2339	0.00940573	22
C3	g14291	39.3336	36.8776	41.7896	OK	1	2149	0.002792	6
C3	g14292	26.0006	21.8102	30.1909	OK	1	799	0.0125156	10
C3	g14293	192.507	186.851	198.162	OK	1	1538	0.0221066	34
C3	g14294	21.2666	19.4988	23.0345	OK	1	2260	0.0141593	32
C3	g14295	3.53663	3.03988	4.03337	OK	1	3793	0.00527287	20
C3	g14296	23.275	21.8534	24.6965	OK	1	2469	0.00648036	16
C3	g14297	115.49	104.124	126.856	OK	1	671	0.0149031	10
C3	g14298	48.5151	45.3513	51.6789	OK	1	1413	0.0169851	24
C3	g14299	142.217	136.294	148.14	OK	1	1072	0.0130597	14
C3	g14300	180.413	171.141	189.684	OK	1	683	0.0322108	22
C3	g14301	14.3093	13.3698	15.2487	OK	1	4290	0.0041958	18
C3	g14302	46.7357	41.8738	51.5977	OK	1	806	0.00992556	8
C3	g14303	98.4485	94.1832	102.714	OK	1	1904	0.0189076	36
C3	g14304	45.6429	43.0833	48.2024	OK	1	1658	0.0217129	36
C3	g14305	40.0316	37.7903	42.2729	OK	1	2487	0.0128669	32
C3	g14306	61.2168	58.0524	64.3813	OK	1	1849	0.016225	30
C3	g14307	24.3727	22.6885	26.0569	OK	1	1733	0.0034622	6
C3	g14308	382.688	367.558	397.818	OK	1	746	0.0187668	14
C3	g14309	140.91	134.755	147.064	OK	1	879	0.0250284	22
C3	g14310	127.969	123.263	132.676	OK	1	1805	0.00775623	14
C3	g14311	233.571	219.288	247.854	OK	1	570	0.0245614	14
C3	g14312	22.7962	20.9373	24.6551	OK	1	2023	0.00692042	14
C3	g14313	39.1911	36.6207	41.7615	OK	1	1747	0.0137378	24
C3	g14315	19.7621	16.6472	22.8771	OK	1	686	0.00874636	6
C3	g14316	10.2404	9.25769	11.2232	OK	1	3389	0.0129832	44
C3	g14317	61.2076	58.8332	63.582	OK	1	2836	0.0112835	32
C3	g14326	23.4829	22.0337	24.932	OK	1	3521	0.00397614	14
C3	g14327	103.983	98.0222	109.944	OK	1	971	0.00411946	4
C3	g14328	37.1994	33.8287	40.57	OK	1	1153	0.00520382	6
C3	g14329	45.1251	42.9708	47.2794	OK	1	2735	0.00877514	24
C3	g14330	17.1689	13.9807	20.3571	OK	1	739	0.0541272	40
C3	g14332	38.9979	36.2773	41.7184	OK	1	1379	0.0232052	32
C3	g14333	90.4126	86.634	94.1913	OK	1	2065	0.0116223	24
C3	g14334	22.5824	21.5888	23.5761	OK	1	4808	0.00415973	20
C3	g14335	35.5667	33.615	37.5183	OK	1	2451	0.00326397	8
C3	g14336	60.7753	55.5972	65.9534	OK	1	716	0.00558659	4
C3	g14337	40.7485	36.627	44.87	OK	1	1356	0.0117994	16
C3	g14339	17.8491	16.3181	19.38	OK	1	1960	0.0153061	30
C3	g14340	66.1484	62.9213	69.3755	OK	1	2448	0.0138889	34
C3	g14341	13.6747	12.8444	14.505	OK	1	5961	0.00872337	52
C3	g14342	28.2901	26.3051	30.2752	OK	1	1415	0.00848057	12
C3	g14343	25.3469	24.0843	26.6096	OK	1	3853	0.00259538	10
C3	g14345	11.5055	7.15685	15.8542	OK	1	736	0.0461957	34
C3	g14346	24.4052	22.9788	25.8317	OK	1	3668	0.0103599	38
C3	g14347	24.852	18.0095	31.6945	OK	1	465	0.00860215	4
C3	g14348	6.37348	5.91976	6.82721	OK	1	5907	0.00507872	30
C3	g14349	2.91266	2.51825	3.30707	OK	1	3983	0.00753201	30
C3	g14350	10.8385	10.0869	11.5901	OK	1	4050	0.0123457	50
C3	g14351	35.1611	29.8216	40.5006	OK	1	607	0.00329489	2
C3	g14352	14.5674	13.9383	15.1964	OK	1	7274	0.00439923	32
C3	g14353	100.465	90.0158	110.915	OK	1	615	0.0650407	40
C3	g14354	38.1232	35.505	40.7413	OK	1	1566	0.00893997	14
C3	g14355	3.58694	3.02892	4.14497	OK	1	2310	0.00519481	12
C3	g14356	83.1417	79.7361	86.5473	OK	1	1397	0.00143164	2
C3	g14357	24.6913	23.0867	26.2959	OK	1	2560	0.0164063	42
C3	g14358	18.62	16.3138	20.9263	OK	1	1555	0.0102894	16
C3	g14359	63.0885	58.4629	67.7141	OK	1	987	0.0243161	24
C3	g14360	15.6533	14.7599	16.5467	OK	1	5298	0.00868252	46
C3	g14362	50.5538	44.8995	56.208	OK	1	685	0.0145985	10
C3	g14363	48.3034	44.2229	52.3839	OK	1	1140	0.022807	26
C3	g14364	20.9678	19.1661	22.7696	OK	1	1875	0.0117333	22
C3	g14365	27.4084	25.0605	29.7563	OK	1	1696	0.00825472	14
C3	g14371	42.5384	37.057	48.0197	OK	1	918	0.0043573	4
C3	g14372	74.124	69.9783	78.2696	OK	1	1663	0.00481058	8
C3	g14373	33.5782	30.0407	37.1156	OK	1	1656	0.00845411	14
C3	g14374	130.86	125.691	136.029	OK	1	1295	0.0015444	2
C3	g14375	49.3281	46.8089	51.8473	OK	1	1505	0.00398671	6
C3	g14376	337.458	323.324	351.593	OK	1	874	0.01373	12
C3	g14377	18.5005	16.8145	20.1865	OK	1	1298	0.0138675	18
C3	g14378	61.3238	55.7699	66.8777	OK	1	581	0.0309811	18
C3	g14379	109.027	103.283	114.772	OK	1	1151	0.0104257	12
C3	g14380	23.4012	19.816	26.9864	OK	1	712	0.0252809	18
C3	g14387	72.3198	67.1747	77.4648	OK	1	1241	0.00644641	8
C3	g14388	731.005	720.028	741.982	OK	1	1607	0.00124456	2
C3	g14392	76.1842	71.1743	81.1942	OK	1	999	0.014014	14
C3	g14393	48.3008	45.7804	50.8213	OK	1	2879	0.00416811	12
C3	g14394	55.4933	52.2151	58.7716	OK	1	1186	0.0151771	18
C3	g14395	31.1527	27.8361	34.4692	OK	1	1207	0.01657	20
C3	g14396	27.0528	25.7242	28.3814	OK	1	3452	0.0121669	42
C3	g14412	34.0737	30.2663	37.8811	OK	1	572	0.00699301	4
C3	g14414	1.60836	1.23719	1.97952	OK	1	2634	0.00683371	18
C3	g14418	2.13005	1.54961	2.7105	OK	1	2162	0.0101758	22
C3	g14421	16.3294	12.6823	19.9766	OK	1	689	0.0203193	14
C3	g14422	14.7293	13.2773	16.1814	OK	1	2162	0.00370028	8
C3	g14423	27.3574	25.4257	29.2891	OK	1	2070	0.00676328	14
C3	g14424	20.8313	19.7358	21.9268	OK	1	4608	0.00737847	34
C3	g14447	7.04857	6.6711	7.42603	OK	1	17314	0.000577567	10
C3	g14449	246.017	233.791	258.243	OK	1	606	0.00330033	2
C3	g14450	118.363	113.974	122.753	OK	1	1626	0.0221402	36
C3	g14451	40.4273	35.6383	45.2162	OK	1	725	0.0606897	44
C3	g14452	14.5417	13.4132	15.6702	OK	1	3304	0.00423729	14
C3	g14455	13.0598	11.0865	15.0332	OK	1	1520	0.0197368	30
C3	g14457	26.1933	24.2809	28.1057	OK	1	1781	0.00561482	10
C3	g14458	31.3224	26.5659	36.079	OK	1	586	0.0307167	18
C3	g14459	1.08537	0.114585	2.05615	OK	1	538	0.0223048	12
C3	g14463	13.5251	11.6407	15.4094	OK	1	983	0.0142421	14
C3	g14468	33.8335	31.3173	36.3497	OK	1	1359	0.00441501	6
C3	g14469	0	0	0	OK	1	1671	0.0119689	20
C3	g1447	9.49141	8.42446	10.5584	OK	1	2381	0.000839983	2
C3	g14470	39.6428	37.9509	41.3348	OK	1	3808	0.00315126	12
C3	g14472	43.5095	39.2379	47.7811	OK	1	809	0.0173053	14
C3	g14473	30.7945	28.5116	33.0774	OK	1	1747	0.00801374	14
C3	g14475	44.1979	41.0683	47.3275	OK	1	1247	0.0128308	16
C3	g14476	21.5479	18.879	24.2168	OK	1	908	0.0176211	16
C3	g14478	346.148	313.396	378.901	OK	1	283	0.00706714	2
C3	g14479	172.43	163.886	180.974	OK	1	865	0.00231214	2
C3	g14480	22.0232	20.4554	23.591	OK	1	2594	0.00539707	14
C3	g14481	25.2477	23.7306	26.7647	OK	1	3085	0.00648298	20
C3	g14482	8.87409	8.12103	9.62715	OK	1	4622	0.00389442	18
C3	g14483	49.587	46.5322	52.6417	OK	1	1181	0.0135478	16
C3	g14493	4.8745	3.25522	6.49379	OK	1	1894	0.0095037	18
C3	g14502	2.19485	0.977368	3.41234	OK	1	682	0.0175953	12
C3	g14519	3.70928	2.15468	5.26388	OK	1	1175	0.027234	32
C3	g14523	37.5318	34.7251	40.3386	OK	1	1559	0.0218089	34
C3	g14525	17.2742	16.1067	18.4417	OK	1	3484	0.00401837	14
C3	g14526	25.1967	21.4513	28.9421	OK	1	784	0.00510204	4
C3	g14528	27.8909	26.1028	29.6791	OK	1	2648	0.0166163	44
C3	g14529	31.3567	28.3875	34.3259	OK	1	962	0.010395	10
C3	g14530	276.431	261.726	291.136	OK	1	1119	0.0107239	12
C3	g14532	11.4294	10.1332	12.7255	OK	1	2148	0.00558659	12
C3	g14533	72.8317	69.2831	76.3804	OK	1	1669	0.0143799	24
C3	g14534	36.2262	33.771	38.6815	OK	1	1727	0.00694847	12
C3	g14535	343.261	333.369	353.153	OK	1	1385	0.00433213	6
C3	g14536	10.0475	8.64035	11.4547	OK	1	1114	0.0125673	14
C3	g14537	12.9833	11.3922	14.5744	OK	1	1317	0.00607441	8
C3	g14538	166.795	154.385	179.205	OK	1	939	0.0085197	8
C3	g14539	36.7279	32.3768	41.0789	OK	1	640	0.021875	14
C3	g14540	63.9498	59.972	67.9276	OK	1	1296	0.0154321	20
C3	g14541	40.6985	37.7682	43.6287	OK	1	986	0.0141988	14
C3	g14542	167.683	162.949	172.417	OK	1	1995	0.00300752	6
C3	g14546	11.0042	9.3415	12.6669	OK	1	1744	0.0126147	22
C3	g14547	4.77028	3.72921	5.81136	OK	1	2572	0.00388802	10
C3	g14557	27.4889	25.5026	29.4753	OK	1	1886	0.00636267	12
C3	g14558	20.5873	17.5895	23.5851	OK	1	655	0.00916031	6
C3	g14559	101.377	94.8137	107.94	OK	1	1104	0.0163043	18
C3	g14560	85.7995	79.2449	92.3541	OK	1	723	0.00829875	6
C3	g14561	27.5349	22.1819	32.8878	OK	1	555	0.018018	10
C3	g14562	61.6159	58.4485	64.7833	OK	1	2488	0.00401929	10
C3	g14563	96.6387	92.4331	100.844	OK	1	1544	0.0194301	30
C3	g14564	34.0214	32.065	35.9778	OK	1	2592	0.00617284	16
C3	g14565	332.672	321.967	343.376	OK	1	1000	0.022	22
C3	g14566	34.1081	31.3598	36.8563	OK	1	1179	0.0237489	28
C3	g14567	67.8362	61.9274	73.745	OK	1	902	0.0177384	16
C3	g14568	86.8597	80.9958	92.7235	OK	1	756	0.031746	24
C3	g14569	152.196	143.338	161.054	OK	1	958	0.0208768	20
C3	g14570	32.5564	29.3679	35.745	OK	1	1150	0.0417391	48
C3	g14571	13.8897	12.8922	14.8873	OK	1	4378	0.00730927	32
C3	g14572	229.849	223.364	236.335	OK	1	1194	0.00502513	6
C3	g14573	15.3064	13.8644	16.7483	OK	1	2164	0.0221811	48
C3	g14574	288.822	277.432	300.212	OK	1	714	0.0364146	26
C3	g14575	4.17335	2.89118	5.45552	OK	1	978	0.0265849	26
C3	g14578	0.591661	0.333439	0.849884	OK	1	1880	0.00106383	2
C3	g14579	8.27569	7.56402	8.98736	OK	1	3870	0.00465116	18
C3	g14580	5.67768	5.01708	6.33829	OK	1	2887	0.0110842	32
C3	g14583	7.72808	6.98884	8.46731	OK	1	3607	0.00332686	12
C3	g14584	15.0842	14.0845	16.0838	OK	1	4960	0.00120968	6
C3	g14587	54.1147	51.9119	56.3175	OK	1	3347	0.0071706	24
C3	g14588	71.1085	62.5988	79.6181	OK	1	534	0.0262172	14
C3	g14589	493.772	477.845	509.699	OK	1	915	0.0131148	12
C3	g14590	47.6499	44.6809	50.6188	OK	1	1805	0.0099723	18
C3	g14591	18.1424	16.5465	19.7382	OK	1	2082	0.0192123	40
C3	g14592	103.343	93.9869	112.7	OK	1	462	0.025974	12
C3	g14593	21.9698	20.5745	23.3651	OK	1	4092	0.00684262	28
C3	g14594	15.5789	10.6511	20.5067	OK	1	512	0.00390625	2
C3	g14595	120.096	112.212	127.981	OK	1	500	0.008	4
C3	g14596	21.2717	19.9495	22.5939	OK	1	4197	0.00857756	36
C3	g14597	4.4235	3.94513	4.90188	OK	1	3605	0.00388349	14
C3	g14598	17.8901	16.1832	19.597	OK	1	1774	0.0202931	36
C3	g14599	159.556	153.674	165.438	OK	1	1232	0.0292208	36
C3	g14600	180.231	171.866	188.595	OK	1	935	0.0299465	28
C3	g14602	90.8128	87.0158	94.6099	OK	1	1449	0.0207039	30
C3	g14603	34.6898	33.028	36.3516	OK	1	3666	0.00818331	30
C3	g14604	109.829	102.903	116.755	OK	1	872	0.0229358	20
C3	g14605	83.2321	76.0282	90.4361	OK	1	593	0.00337268	2
C3	g14606	107.169	99.9134	114.424	OK	1	761	0.00525624	4
C3	g14607	41.3798	37.9612	44.7984	OK	1	1155	0.00692641	8
C3	g14608	22.4756	20.74	24.2112	OK	1	2062	0.00193986	4
C3	g14609	24.88	20.896	28.8639	OK	1	742	0.0161725	12
C3	g1461	5.09178	2.86954	7.31401	OK	1	968	0.0165289	16
C3	g14621	0	0	0	OK	1	866	0.00923787	8
C3	g14626	16.124	14.7764	17.4715	OK	1	2054	0.00584226	12
C3	g1463	5.56018	3.98261	7.13774	OK	1	1521	0.0105194	16
C3	g14630	28.6103	26.4029	30.8176	OK	1	1697	0.0153212	26
C3	g14631	158.895	150.943	166.847	OK	1	826	0.00242131	2
C3	g14632	19.8543	18.8628	20.8458	OK	1	4187	0.00382135	16
C3	g14636	2.23133	1.03606	3.4266	OK	1	1031	0.00775946	8
C3	g14637	70.8887	60.6192	81.1581	OK	1	506	0.00395257	2
C3	g14638	28.2585	25.657	30.8601	OK	1	1341	0.00745712	10
C3	g14639	35.2165	31.2991	39.1339	OK	1	800	0.005	4
C3	g14640	49.3486	46.6082	52.0889	OK	1	1894	0.0179514	34
C3	g14646	15.9962	15.146	16.8463	OK	1	5350	0.0071028	38
C3	g14657	9.36528	8.43796	10.2926	OK	1	2125	0.0103529	22
C3	g14659	26.0802	24.6435	27.5169	OK	1	3870	0.00413437	16
C3	g14660	61.1995	58.5203	63.8788	OK	1	1889	0.00847009	16
C3	g14661	9.74743	8.94279	10.5521	OK	1	3357	0.0148943	50
C3	g14662	54.1219	50.7572	57.4867	OK	1	1328	0.0165663	22
C3	g14663	40.4906	37.7148	43.2664	OK	1	1402	0.0156919	22
C3	g14664	28.5085	25.9515	31.0656	OK	1	1524	0.0131234	20
C3	g14665	14.0521	12.8997	15.2046	OK	1	2532	0.00552923	14
C3	g14666	52.3377	47.5344	57.141	OK	1	1522	0.0144547	22
C3	g14667	55.4805	51.5602	59.4008	OK	1	1191	0.0151133	18
C3	g14668	18.8845	17.1709	20.5981	OK	1	1931	0.0124288	24
C3	g14669	22.4152	20.2927	24.5377	OK	1	1838	0.00870511	16
C3	g14670	75.7275	61.7254	89.7295	OK	1	446	0.00448431	2
C3	g14697	0	0	0	OK	1	1472	0.0013587	2
C3	g14716	13.5956	12.2113	14.9798	OK	1	1454	0.00412655	6
C3	g14726	18.387	16.9788	19.7953	OK	1	1781	0.00898372	16
C3	g14727	35.9555	32.417	39.4941	OK	1	656	0.0304878	20
C3	g14729	13.4505	11.4746	15.4263	OK	1	773	0.0206986	16
C3	g14732	15.8563	13.689	18.0237	OK	1	761	0.0367937	28
C3	g14733	7.93324	6.19136	9.67512	OK	1	1052	0.0152091	16
C3	g14734	24.9448	22.2608	27.6288	OK	1	767	0.0208605	16
C3	g14735	3.37413	2.2199	4.52836	OK	1	1040	0.00769231	8
C3	g14736	30.116	27.2001	33.0319	OK	1	776	0.0206186	16
C3	g14737	18.8282	16.2876	21.3688	OK	1	766	0.0261097	20
C3	g14738	0	0	0	OK	1	836	0.00956938	8
C3	g14740	6.42876	5.12419	7.73333	OK	1	1634	0.00367197	6
C3	g14741	16.0443	13.077	19.0116	OK	1	1824	0.00438597	8
C3	g14743	13.5849	12.755	14.4148	OK	1	4675	0.00513369	24
C3	g14745	23.1256	19.2847	26.9666	OK	1	431	0.037123	16
C3	g14746	21.2652	18.0373	24.4931	OK	1	2570	0.00077821	2
C3	g14748	0.652992	0.217664	1.08832	OK	1	978	0.00408998	4
C3	g14752	71.9088	66.9632	76.8543	OK	1	677	0.0354505	24
C3	g14755	21.4261	18.2929	24.5593	OK	1	1601	0.00249844	4
C3	g14761	5.33852	2.82026	7.85679	OK	1	561	0.0320856	18
C3	g14762	0	0	0	OK	1	574	0.0313589	18
C3	g14811	0.800181	0	1.93339	OK	1	902	0.00443459	4
C3	g14885	0.566179	0	1.21995	OK	1	1334	0.017991	24
C3	g14886	179.345	158.45	200.24	OK	1	508	0.0393701	20
C3	g14887	12.7553	11.509	14.0016	OK	1	1901	0.0157812	30
C3	g14888	39.8559	37.6426	42.0691	OK	1	2287	0.00874508	20
C3	g14889	41.2939	38.5061	44.0818	OK	1	1694	0.0153483	26
C3	g14891	62.9697	58.9202	67.0192	OK	1	2164	0.0147874	32
C3	g14892	16.0778	14.9357	17.22	OK	1	3910	0.00409207	16
C3	g14894	77.5774	73.3414	81.8133	OK	1	3142	0.0101846	32
C3	g14895	123.861	117.138	130.583	OK	1	804	0.00746269	6
C3	g14896	15.684	14.883	16.4849	OK	1	5794	0.00724888	42
C3	g14897	15.9712	14.7082	17.2342	OK	1	2207	0.0126869	28
C3	g14906	54.6954	50.1442	59.2466	OK	1	838	0.00954654	8
C3	g14910	4.83066	3.72381	5.93751	OK	1	1476	0.0162602	24
C3	g14912	8.4304	7.30393	9.55687	OK	1	1647	0.00728597	12
C3	g14913	29.6575	23.0335	36.2815	OK	1	485	0.0123711	6
C3	g14914	44.9153	42.217	47.6136	OK	1	1232	0.0178571	22
C3	g14915	62.1735	59.2738	65.0731	OK	1	1961	0.0112188	22
C3	g14916	573.529	535.326	611.733	OK	1	224	0.0714286	16
C3	g14917	13.1226	11.8715	14.3736	OK	1	1931	0.00103573	2
C3	g14919	67.2974	63.8641	70.7307	OK	1	1243	0.00804505	10
C3	g14920	5.07052	4.44838	5.69265	OK	1	3375	0.000592593	2
C3	g14923	22.3145	20.4983	24.1306	OK	1	1349	0.00444774	6
C3	g14930	43.1026	40.197	46.0082	OK	1	1167	0.00342759	4
C3	g14933	66.8706	61.2397	72.5016	OK	1	817	0.0367197	30
C3	g14934	22.2921	20.7297	23.8545	OK	1	2206	0.00453309	10
C3	g14936	9.42543	7.35435	11.4965	OK	1	900	0.0333333	30
C3	g14957	35.9986	32.4687	39.5286	OK	1	2422	0.0214699	52
C3	g14958	64.0593	61.2515	66.8672	OK	1	2349	0.00595998	14
C3	g14960	7.27847	6.30705	8.24988	OK	1	2460	0.000813008	2
C3	g14969	4.48102	3.04436	5.91769	OK	1	1305	0.0122605	16
C3	g14972	5.71121	3.81398	7.60844	OK	1	440	0.0136364	6
C3	g14973	22.6048	18.1967	27.013	OK	1	1123	0.00534283	6
C3	g14974	12.128	5.98809	18.2679	OK	1	359	0.00557103	2
C3	g14975	0	0	0	OK	1	1431	0.00419287	6
C3	g14977	15.3777	14.5332	16.2222	OK	1	3926	0.00254712	10
C3	g14978	10.5024	9.53853	11.4662	OK	1	3065	0.0143556	44
C3	g14979	33.6213	31.4049	35.8378	OK	1	1960	0.0153061	30
C3	g14980	35.4476	33.9463	36.9489	OK	1	4397	0.000909711	4
C3	g14981	169.847	163.246	176.449	OK	1	1307	0.0244835	32
C3	g14982	15.67	14.8047	16.5353	OK	1	7657	0.00287319	22
C3	g14983	22.6752	20.1212	25.2293	OK	1	1374	0.00873362	12
C3	g14984	6.26578	5.19121	7.34034	OK	1	1271	0.0188828	24
C3	g14986	46.7236	44.1576	49.2896	OK	1	2180	0.00825688	18
C3	g14987	23.7747	22.0122	25.5372	OK	1	1802	0.0221976	40
C3	g14988	5.52634	5.0801	5.97259	OK	1	7497	0.00080032	6
C3	g14991	6.96958	6.29889	7.64027	OK	1	4031	0.00198462	8
C3	g14992	8.66761	7.81665	9.51856	OK	1	3091	0.00452928	14
C3	g14994	91.7401	81.6251	101.855	OK	1	469	0.0127932	6
C3	g14995	39.1546	36.2688	42.0404	OK	1	1190	0.00840336	10
C3	g14998	223.368	210.686	236.049	OK	1	1047	0.0191022	20
C3	g14999	14.0133	10.9162	17.1104	OK	1	479	0.0292276	14
C3	g15001	36.2903	33.8881	38.6926	OK	1	1702	0.0211516	36
C3	g15002	29.909	28.0575	31.7604	OK	1	3930	0.0101781	40
C3	g15003	19.6455	18.6274	20.6636	OK	1	4208	0.00522814	22
C3	g15005	10.521	9.58232	11.4596	OK	1	4557	0.00394997	18
C3	g15006	7.80298	7.51565	8.09031	OK	1	17413	0.00034457	6
C3	g15008	31.4152	30.4325	32.3978	OK	1	8295	0.0053044	44
C3	g15013	5.69863	5.08315	6.31411	OK	1	4080	0.00637255	26
C3	g15022	25.8503	23.014	28.6865	OK	1	905	0.00441989	4
C3	g15024	0	0	0	OK	1	862	0.00464037	4
C3	g15025	3.21974	2.49083	3.94865	OK	1	1232	0.0162338	20
C3	g15026	4.91413	4.3801	5.44815	OK	1	4453	0.00494049	22
C3	g15034	33.018	31.097	34.939	OK	1	2475	0.00323232	8
C3	g15045	7.63033	6.80947	8.45119	OK	1	2945	0.00611205	18
C3	g15046	1.6291	0.93445	2.32375	OK	1	2261	0.0168067	38
C3	g15048	45.9465	42.4731	49.4199	OK	1	1144	0.00524476	6
C3	g15052	21.6489	20.5264	22.7714	OK	1	3426	0.000583771	2
C3	g15054	8.4119	7.59362	9.23018	OK	1	3493	0.00687089	24
C3	g15061	12.2852	10.1303	14.4402	OK	1	1093	0.0256176	28
C3	g15062	22.1372	20.9317	23.3427	OK	1	4125	0.00387879	16
C3	g15070	141.463	131.478	151.448	OK	1	881	0.0317821	28
C3	g15071	35.1776	31.9446	38.4107	OK	1	1079	0.012975	14
C3	g15072	46.8628	44.2294	49.4962	OK	1	1719	0.0139616	24
C3	g15075	0	0	0	OK	1	474	0.00421941	2
C3	g15078	72.1611	67.1972	77.125	OK	1	981	0.0203874	20
C3	g15079	7.72006	6.55357	8.88655	OK	1	1719	0.00581734	10
C3	g15082	82.5531	79.0607	86.0455	OK	1	2392	0.0117057	28
C3	g15083	40.3489	38.0578	42.64	OK	1	2307	0.00780234	18
C3	g15084	13.6569	12.2319	15.0819	OK	1	3749	0.00960256	36
C3	g15085	114.452	110.559	118.345	OK	1	2678	0.00149365	4
C3	g15086	45.8088	42.5064	49.1112	OK	1	1083	0.0184672	20
C3	g15087	41.3285	39.4822	43.1747	OK	1	2507	0.0143598	36
C3	g15088	146.79	136.884	156.696	OK	1	494	0.0242915	12
C3	g15089	71.3255	66.2109	76.4402	OK	1	1087	0.0312787	34
C3	g1509	2.16575	1.17063	3.16087	OK	1	539	0.00371057	2
C3	g15090	34.3738	32.412	36.3357	OK	1	1924	0.0135135	26
C3	g15091	56.7645	54.7125	58.8165	OK	1	3911	0.00818205	32
C3	g15093	63.5474	59.6294	67.4655	OK	1	1296	0.0108025	14
C3	g15094	3.79897	3.26843	4.32951	OK	1	3094	0.00840336	26
C3	g15095	180.519	175.139	185.899	OK	1	1681	0.00951814	16
C3	g15097	30.6416	29.3604	31.9228	OK	1	5080	0.00393701	20
C3	g15099	152.836	146.723	158.95	OK	1	866	0.00230947	2
C3	g15100	92.2673	87.2427	97.2919	OK	1	1075	0.0130233	14
C3	g15102	29.8965	28.457	31.3361	OK	1	3625	0.00496552	18
C3	g15108	6.43507	5.60588	7.26427	OK	1	1829	0.00109349	2
C3	g15125	13.3963	12.589	14.2036	OK	1	5695	0.00386304	22
C3	g1515	15.7724	14.6958	16.8491	OK	1	3515	0.00682788	24
C3	g15154	11.6967	8.51258	14.8809	OK	1	429	0.018648	8
C3	g15155	9.27577	8.09407	10.4575	OK	1	1681	0.00118977	2
C3	g1516	54.2031	51.2264	57.1799	OK	1	1693	0.00472534	8
C3	g15167	7.8623	7.11023	8.61437	OK	1	2829	0.00141393	4
C3	g15168	2.51758	2.02815	3.00702	OK	1	2336	0.000856164	2
C3	g15169	7.0763	6.53035	7.62224	OK	1	4979	0.000401687	2
C3	g1517	27.2209	23.881	30.5608	OK	1	1049	0.00762631	8
C3	g15170	4.53302	3.67636	5.38968	OK	1	1583	0.0176879	28
C3	g1518	79.6636	75.2176	84.1096	OK	1	1392	0.00143678	2
C3	g15186	17.6477	15.8363	19.4592	OK	1	1356	0.0162242	22
C3	g15187	13.4641	12.2441	14.684	OK	1	2129	0.00187882	4
C3	g15188	6.187	5.32952	7.04448	OK	1	2183	0.00366468	8
C3	g1521	11.3207	10.0835	12.5579	OK	1	2061	0.00970403	20
C3	g1522	72.5288	70.1176	74.9401	OK	1	3775	0.00794702	30
C3	g1523	25.8911	23.8155	27.9667	OK	1	1656	0.0301932	50
C3	g1524	87.3117	84.0227	90.6006	OK	1	1769	0.0113058	20
C3	g1525	40.0139	38.3571	41.6708	OK	1	3783	0.00740153	28
C3	g15251	0.316837	0	0.68269	OK	1	569	0.0105448	6
C3	g1526	25.4747	23.7613	27.1881	OK	1	2984	0.0160858	48
C3	g1527	66.2032	62.4913	69.915	OK	1	1354	0.0177253	24
C3	g1528	213.399	202.949	223.85	OK	1	1574	0.0241423	38
C3	g1529	37.8547	35.8116	39.8977	OK	1	2118	0.0151086	32
C3	g15294	4.84931	2.68063	7.01799	OK	1	907	0.0176406	16
C3	g15301	10.4678	7.7638	13.1717	OK	1	416	0.0384615	16
C3	g15302	23.0909	19.8738	26.308	OK	1	624	0.00320513	2
C3	g15303	5.33801	3.88338	6.79264	OK	1	1238	0.0161551	20
C3	g15313	20.0213	17.8589	22.1837	OK	1	1386	0.023088	32
C3	g15315	200.939	178.795	223.082	OK	1	554	0.0397112	22
C3	g15318	4.67228	3.53857	5.80598	OK	1	2127	0.000940291	2
C3	g15325	12.3291	11.5559	13.1022	OK	1	8157	0.00465857	38
C3	g15326	24.9141	21.5307	28.2976	OK	1	1605	0.00498442	8
C3	g15327	13.0015	11.9813	14.0216	OK	1	3661	0.00327779	12
C3	g15328	41.034	38.0643	44.0036	OK	1	1658	0.013269	22
C3	g15329	14.1735	12.9445	15.4025	OK	1	2836	0.0155148	44
C3	g15330	29.9211	28.9287	30.9134	OK	1	7618	0.00341297	26
C3	g15331	77.0232	71.761	82.2853	OK	1	1015	0.0374384	38
C3	g15332	418.6	410.375	426.824	OK	1	1649	0.0121286	20
C3	g15335	44.3032	42.4987	46.1078	OK	1	2507	0.00159553	4
C3	g15339	20.3457	18.5838	22.1076	OK	1	2388	0.00251256	6
C3	g1534	82.2174	78.3	86.1347	OK	1	1573	0.0178004	28
C3	g15340	603.879	571.806	635.951	OK	1	757	0.0317041	24
C3	g15342	11.337	10.3153	12.3588	OK	1	2347	0.00255646	6
C3	g15344	15.3792	13.8832	16.8752	OK	1	1871	0.00320684	6
C3	g15345	31.6117	29.7369	33.4865	OK	1	2409	0.0124533	30
C3	g15346	89.9518	82.4477	97.4559	OK	1	673	0.00297177	2
C3	g1535	26.5034	24.9456	28.0611	OK	1	2889	0.0179993	52
C3	g15354	35.8145	31.0937	40.5354	OK	1	708	0.0254237	18
C3	g15355	25.2341	23.9066	26.5617	OK	1	4671	0.00727896	34
C3	g15356	16.1981	13.9882	18.408	OK	1	1020	0.0176471	18
C3	g15357	34.8101	32.588	37.0322	OK	1	2617	0.0137562	36
C3	g15358	11.6097	10.7911	12.4283	OK	1	3766	0.00212427	8
C3	g1536	14.9138	14.2519	15.5756	OK	1	6326	0.00537464	34
C3	g15360	63.9318	59.1507	68.7128	OK	1	798	0.0175439	14
C3	g15361	38.5289	36.0189	41.039	OK	1	1709	0.0175541	30
C3	g15362	43.5287	39.9569	47.1006	OK	1	968	0.0103306	10
C3	g15363	32.3975	30.7024	34.0927	OK	1	3278	0.0103722	34
C3	g15364	24.7733	22.5873	26.9593	OK	1	1197	0.00334169	4
C3	g15365	20.0178	19.236	20.7995	OK	1	8472	0.00495751	42
C3	g15366	54.8891	52.3772	57.401	OK	1	2545	0.00943026	24
C3	g15367	13.1631	11.994	14.3322	OK	1	2123	0.0122468	26
C3	g15368	0.387589	0	0.936487	OK	1	719	0.0111266	8
C3	g15369	10.6403	9.10565	12.175	OK	1	2083	0.00480077	10
C3	g1537	92.4876	79.0809	105.894	OK	1	248	0.0564516	14
C3	g15372	26.7854	25.4227	28.148	OK	1	4010	0.0119701	48
C3	g15373	38.3344	34.7693	41.8996	OK	1	686	0.0116618	8
C3	g15374	22.5959	20.6417	24.55	OK	1	1884	0.00849257	16
C3	g15375	31.0799	28.8837	33.2761	OK	1	1514	0.0250991	38
C3	g1538	21.803	20.195	23.411	OK	1	1628	0.017199	28
C3	g15380	52.8248	51.4363	54.2134	OK	1	5878	0.00578428	34
C3	g15383	268.297	260.338	276.257	OK	1	1110	0.0324324	36
C3	g15384	22.4286	20.7748	24.0824	OK	1	2295	0.00958606	22
C3	g15385	23.7065	22.6492	24.7638	OK	1	5322	0.00638858	34
C3	g15386	129.112	123.445	134.78	OK	1	1381	0.0231716	32
C3	g15388	31.8522	29.6661	34.0384	OK	1	2156	0.00927644	20
C3	g15389	104.14	100.124	108.157	OK	1	2196	0.0136612	30
C3	g1539	22.8889	21.313	24.4649	OK	1	2606	0.0038373	10
C3	g15390	80.3455	77.1702	83.5208	OK	1	2278	0.0140474	32
C3	g15391	121.812	112.075	131.548	OK	1	629	0.0381558	24
C3	g15392	49.3785	46.6097	52.1473	OK	1	1649	0.00121286	2
C3	g15393	329.416	315.23	343.602	OK	1	767	0.00782269	6
C3	g15394	29.6539	27.647	31.6608	OK	1	2287	0.0183647	42
C3	g15395	62.9984	59.2956	66.7011	OK	1	1337	0.0149589	20
C3	g15396	13.8212	12.893	14.7495	OK	1	3856	0.00570539	22
C3	g15399	116.223	106.976	125.47	OK	1	398	0.0653266	26
C3	g1540	29.3036	26.4092	32.198	OK	1	828	0.0169082	14
C3	g15408	3.4424	3.05524	3.82956	OK	1	4631	0.00172749	8
C3	g1541	35.0065	32.2467	37.7664	OK	1	965	0.0124352	12
C3	g15419	0.985692	0.761807	1.20958	OK	1	4277	0.000935235	4
C3	g1542	108.776	103.651	113.901	OK	1	1515	0.0224422	34
C3	g15421	4.78261	4.13036	5.43487	OK	1	2926	0.00205058	6
C3	g15426	17.6833	15.869	19.4975	OK	1	2150	0.0055814	12
C3	g1543	37.2792	35.4259	39.1325	OK	1	2586	0.0100541	26
C3	g15434	75.4575	69.2102	81.7049	OK	1	773	0.00258732	2
C3	g15435	206.109	190.711	221.506	OK	1	369	0.0325203	12
C3	g15436	7.26052	6.89097	7.63007	OK	1	10112	0.00296677	30
C3	g15437	52.4203	50.0583	54.7824	OK	1	2543	0.0165159	42
C3	g15438	32.1925	29.9349	34.4501	OK	1	1606	0.0136986	22
C3	g15439	49.0485	46.6771	51.4199	OK	1	2510	0.0143426	36
C3	g15440	37.0352	34.2795	39.791	OK	1	1498	0.0226969	34
C3	g15441	9.14071	8.4227	9.85873	OK	1	3392	0.00117924	4
C3	g15442	43.5061	40.6888	46.3235	OK	1	1827	0.0131363	24
C3	g15445	15.1689	13.8538	16.484	OK	1	2632	0.0106383	28
C3	g15446	17.7172	16.7994	18.6349	OK	1	4087	0.000489356	2
C3	g15447	43.2596	41.4532	45.066	OK	1	3196	0.00250313	8
C3	g15448	22.6412	19.9591	25.3232	OK	1	880	0.0113636	10
C3	g15449	29.2024	27.6212	30.7835	OK	1	2374	0.00505476	12
C3	g1545	772.797	744.709	800.885	OK	1	592	0.0135135	8
C3	g15450	127.46	124.328	130.592	OK	1	2785	0.00861759	24
C3	g15451	48.956	45.8586	52.0533	OK	1	1535	0.0169381	26
C3	g1546	12.5521	11.5076	13.5966	OK	1	2562	0.010929	28
C3	g15463	22.2121	20.5321	23.8921	OK	1	3642	0.00274574	10
C3	g15464	5.30871	4.74814	5.86927	OK	1	3374	0.0100771	34
C3	g15465	40.7335	38.1116	43.3553	OK	1	1685	0.0166172	28
C3	g15466	171.953	156.579	187.328	OK	1	393	0.0305344	12
C3	g15467	10.7937	9.99657	11.5909	OK	1	3805	0.0021025	8
C3	g15468	12.9134	11.3932	14.4336	OK	1	1725	0.0150725	26
C3	g15470	10.173	8.75435	11.5916	OK	1	1124	0.0088968	10
C3	g15471	9.63394	8.90864	10.3592	OK	1	4495	0.000444939	2
C3	g1548	189.878	178.661	201.095	OK	1	712	0.0196629	14
C3	g1549	55.7435	52.1264	59.3606	OK	1	1592	0.00879397	14
C3	g1550	199.819	194.766	204.871	OK	1	1689	0.0153937	26
C3	g1551	142.053	133.093	151.013	OK	1	704	0.0397727	28
C3	g1552	186.806	181.507	192.105	OK	1	1904	0.0220588	42
C3	g1553	22.42	21.2549	23.585	OK	1	3371	0.00593296	20
C3	g1554	12.5316	9.1544	15.9088	OK	1	2659	0.000752162	2
C3	g1558	10.7891	9.75585	11.8224	OK	1	2400	0.0158333	38
C3	g1559	33.1838	30.4907	35.8769	OK	1	1694	0.0188902	32
C3	g1560	62.7311	60.0127	65.4496	OK	1	1857	0.00323102	6
C3	g15606	13.9162	12.1137	15.7187	OK	1	1322	0.00453858	6
C3	g15607	60.2506	56.3054	64.1957	OK	1	1100	0.0163636	18
C3	g15608	23.2573	21.3449	25.1698	OK	1	1712	0.0140187	24
C3	g15609	364.419	352.604	376.235	OK	1	1242	0.0177134	22
C3	g1561	44.9673	41.9238	48.0108	OK	1	1100	0.0109091	12
C3	g15610	56.7293	53.2614	60.1972	OK	1	1501	0.00399734	6
C3	g15611	22.3105	20.9699	23.6511	OK	1	2570	0.00311284	8
C3	g15612	19.6619	18.0932	21.2306	OK	1	1559	0.00513149	8
C3	g15615	0.506505	0	1.09137	OK	1	518	0.00772201	4
C3	g1562	63.5043	59.9651	67.0434	OK	1	2816	0.0106534	30
C3	g15625	25.5443	23.4345	27.6541	OK	1	1511	0.010589	16
C3	g1563	23.7072	19.7965	27.6178	OK	1	662	0.0120846	8
C3	g1564	30.4522	27.4333	33.4711	OK	1	1131	0.0371353	42
C3	g1565	49.1569	46.8101	51.5037	OK	1	2070	0.010628	22
C3	g15652	8.09193	7.2694	8.91446	OK	1	2499	0.00160064	4
C3	g1566	226.288	212.94	239.637	OK	1	380	0.0578947	22
C3	g15664	8.14474	6.90731	9.38217	OK	1	1218	0.00328407	4
C3	g15668	2.01977	0	4.04051	OK	1	242	0.0413223	10
C3	g1567	346.564	339.207	353.921	OK	1	1678	0.011919	20
C3	g15673	1.61607	0.296554	2.93558	OK	1	1236	0.00323625	4
C3	g1568	21.5397	19.9906	23.0887	OK	1	2449	0.0212332	52
C3	g1570	24.587	22.6735	26.5005	OK	1	1844	0.0010846	2
C3	g1571	308.448	294.42	322.475	OK	1	675	0.0177778	12
C3	g1572	25.2213	22.9066	27.536	OK	1	1635	0.0281346	46
C3	g1573	62.4077	57.5649	67.2505	OK	1	1397	0.035791	50
C3	g1575	67.0644	64.1602	69.9686	OK	1	2383	0.0176248	42
C3	g1576	70.4072	65.8937	74.9207	OK	1	1108	0.00541516	6
C3	g15760	24.4213	20.6088	28.2338	OK	1	799	0.00250313	2
C3	g15766	1.23486	0.361681	2.10803	OK	1	1511	0.00132363	2
C3	g15768	35.5443	31.9366	39.1521	OK	1	1757	0.00569152	10
C3	g1577	18.5961	16.7027	20.4895	OK	1	1547	0.00775695	12
C3	g15770	3.26743	2.49479	4.04008	OK	1	1756	0.00569476	10
C3	g1578	84.3962	80.3004	88.4921	OK	1	1251	0.0143885	18
C3	g1579	56.4527	52.394	60.5114	OK	1	1254	0.0334928	42
C3	g1580	25.609	22.9255	28.2926	OK	1	924	0.0194805	18
C3	g15809	0.695141	0	2.37011	OK	1	639	0.0156495	10
C3	g15823	14.6347	13.1667	16.1028	OK	1	1543	0.00259235	4
C3	g15824	17.8187	16.4491	19.1883	OK	1	2035	0.0039312	8
C3	g15825	12.125	11.2607	12.9893	OK	1	2984	0.00871314	26
C3	g15826	259.524	248.087	270.962	OK	1	932	0.0236051	22
C3	g15827	16.3288	14.4546	18.2029	OK	1	1259	0.00794281	10
C3	g15831	12.776	11.3773	14.1747	OK	1	1571	0.00127307	2
C3	g15832	20.0227	18.7264	21.3189	OK	1	3099	0.00580832	18
C3	g15833	103.045	99.9411	106.15	OK	1	3112	0.00257069	8
C3	g15834	115.556	112.208	118.905	OK	1	2097	0.000953743	2
C3	g15841	45.2697	42.3241	48.2153	OK	1	1439	0.0166782	24
C3	g15842	20.488	18.7068	22.2693	OK	1	1634	0.00244798	4
C3	g15844	34.6497	31.8296	37.4698	OK	1	1416	0.00141243	2
C3	g15852	3.61763	3.06826	4.167	OK	1	2506	0.00399042	10
C3	g15853	14.2261	10.063	18.3891	OK	1	302	0.0463576	14
C3	g15866	14.8861	13.0079	16.7644	OK	1	908	0.00220264	2
C3	g15867	97.2021	90.5352	103.869	OK	1	1860	0.00645161	12
C3	g1587	7.5559	6.83564	8.27617	OK	1	3438	0.0052356	18
C3	g15879	1.83263	0.770549	2.89472	OK	1	981	0.00407747	4
C3	g1588	65.7112	61.6284	69.794	OK	1	1375	0.0145455	20
C3	g15884	19.397	17.9802	20.8138	OK	1	2919	0.00685166	20
C3	g1589	304.287	291.179	317.395	OK	1	1271	0.00157356	2
C3	g1590	24.1757	22.3594	25.9921	OK	1	3630	0.00385675	14
C3	g15918	2.3749	1.33841	3.41138	OK	1	848	0.0165094	14
C3	g15919	35.0404	33.7047	36.3761	OK	1	4098	0.00195217	8
C3	g15920	6.63939	5.82655	7.45223	OK	1	2758	0.0203046	56
C3	g15922	11.0328	9.47121	12.5945	OK	1	1948	0.0112936	22
C3	g15923	11.0908	8.36215	13.8194	OK	1	723	0.011065	8
C3	g15934	29.0564	27.4274	30.6854	OK	1	2419	0.00165358	4
C3	g1594	25.3262	23.5968	27.0556	OK	1	1741	0.00229753	4
C3	g15948	23.5616	21.5269	25.5964	OK	1	1628	0.004914	8
C3	g15957	43.4258	40.4674	46.3842	OK	1	2230	0.0143498	32
C3	g15958	311.125	296.368	325.882	OK	1	805	0.00745342	6
C3	g15959	85.6933	75.1843	96.2023	OK	1	506	0.0158103	8
C3	g1596	14.0243	11.6449	16.4036	OK	1	4175	0.000958084	4
C3	g15960	17.5713	15.681	19.4616	OK	1	1526	0.0117955	18
C3	g15961	21.9095	20.3748	23.4442	OK	1	2153	0.000928936	2
C3	g15962	88.8807	86.6542	91.1072	OK	1	3883	0.000515066	2
C3	g15970	5.44049	4.95058	5.9304	OK	1	7324	0.00682687	50
C3	g15971	8.83357	8.00921	9.65792	OK	1	2741	0.0109449	30
C3	g15972	23.0828	21.2759	24.8898	OK	1	2268	0.0149912	34
C3	g15973	164.54	151.596	177.485	OK	1	618	0.0355987	22
C3	g15974	18.3911	17.1884	19.5938	OK	1	3554	0.00112549	4
C3	g15976	3.22509	1.14269	5.30748	OK	1	959	0.012513	12
C3	g15977	47.1177	44.0673	50.1681	OK	1	1650	0.0145455	24
C3	g1598	164.36	159.992	168.729	OK	1	2709	0.00073828	2
C3	g15982	17.4743	15.9177	19.0309	OK	1	1963	0.00611309	12
C3	g15984	95.9768	90.5138	101.44	OK	1	1587	0.0138626	22
C3	g15985	13.6716	12.3766	14.9665	OK	1	2182	0.0219982	48
C3	g15986	79.1221	72.6649	85.5793	OK	1	760	0.0315789	24
C3	g15989	9.62006	6.5771	12.663	OK	1	915	0.00437158	4
C3	g1599	48.4313	45.08	51.7826	OK	1	1109	0.012624	14
C3	g1600	132.299	126.881	137.717	OK	1	1336	0.011976	16
C3	g16000	87.1898	83.6325	90.7471	OK	1	1869	0.00535045	10
C3	g16001	136.532	131.325	141.738	OK	1	1461	0.00821355	12
C3	g16003	16.7802	14.8252	18.7352	OK	1	1279	0.00312744	4
C3	g16004	6.4126	4.51837	8.30683	OK	1	559	0.0178891	10
C3	g16005	15.0906	13.4281	16.7531	OK	1	1763	0.0102099	18
C3	g16006	102.991	98.6972	107.285	OK	1	1426	0.00771389	11
C3	g16007	59.7018	55.389	64.0145	OK	1	964	0.0197095	19
C3	g1601	63.6707	59.4125	67.929	OK	1	952	0.0105042	10
C3	g16010	145.34	138.319	152.361	OK	1	911	0.0131723	12
C3	g16011	1.84089	0	3.68267	OK	1	665	0.0390977	26
C3	g16012	21.7022	19.9915	23.4129	OK	1	2054	0.0126582	26
C3	g16013	11.829	10.943	12.715	OK	1	3183	0.00377003	12
C3	g16014	130.285	121.183	139.387	OK	1	1506	0.00531209	8
C3	g1602	10.1288	9.0284	11.2293	OK	1	2130	0.000938967	2
C3	g16022	33.9854	32.8871	35.0838	OK	1	7079	0.00367284	26
C3	g16023	12.6263	11.419	13.8337	OK	1	1670	0.00119761	2
C3	g16024	94.4955	89.7235	99.2676	OK	1	1456	0.0164835	24
C3	g16031	23.0354	21.2895	24.7812	OK	1	2217	0.0045106	10
C3	g16034	80.5488	77.0672	84.0304	OK	1	1731	0.00693241	12
C3	g16035	6.06179	2.0206	10.103	OK	1	630	0.0222222	14
C3	g16036	275.115	261.852	288.378	OK	1	805	0.0173913	14
C3	g16037	19.1569	17.2874	21.0265	OK	1	1482	0.0148448	22
C3	g16038	30.1003	26.9109	33.2896	OK	1	842	0.0285036	24
C3	g16039	27.6858	23.8487	31.5229	OK	1	592	0.0337838	20
C3	g16040	14.9172	13.4776	16.3568	OK	1	1555	0.0154341	24
C3	g16041	19.13	17.6393	20.6206	OK	1	2498	0.00160128	4
C3	g16042	126.826	122.351	131.301	OK	1	1400	0.0185714	26
C3	g16043	25.7774	23.2921	28.2627	OK	1	1118	0.00536673	6
C3	g16044	51.9636	48.5464	55.3807	OK	1	1459	0.00411241	6
C3	g16045	26.9623	25.0327	28.8919	OK	1	1972	0.00912779	18
C3	g16051	17.4095	15.9479	18.8711	OK	1	2011	0.00397812	8
C3	g16052	11.1553	9.87642	12.4343	OK	1	2110	0.000947867	2
C3	g16056	27.7262	25.3724	30.08	OK	1	1570	0.0127389	20
C3	g16057	45.5222	42.4281	48.6163	OK	1	1292	0.00464396	6
C3	g16063	23.7656	21.7461	25.7852	OK	1	1821	0.00768808	14
C3	g16064	113.623	102.564	124.682	OK	1	537	0.0223464	12
C3	g16069	31.8599	30.2228	33.497	OK	1	2931	0.0034118	10
C3	g16070	18.8005	16.7287	20.8723	OK	1	1291	0.00929512	12
C3	g16071	71.667	67.9265	75.4074	OK	1	1277	0.00313234	4
C3	g16085	2.12816	1.73466	2.52166	OK	1	3500	0.00285714	10
C3	g16086	19.1572	18.0711	20.2434	OK	1	3703	0.00486092	18
C3	g16087	21.3156	19.6043	23.0268	OK	1	1868	0.00749465	14
C3	g1609	10.2255	9.53664	10.9144	OK	1	5793	0.00759537	44
C3	g16096	6.52486	3.74265	9.30707	OK	1	1073	0.027959	30
C3	g16099	10.8445	8.81316	12.8759	OK	1	1249	0.0080064	10
C3	g1610	4.97087	4.12149	5.82025	OK	1	1349	0.0252039	34
C3	g16106	40.404	37.1829	43.6252	OK	1	2468	0.00567261	14
C3	g16109	24.5882	22.9786	26.1979	OK	1	2488	0.00241158	6
C3	g1611	16.5939	15.3612	17.8267	OK	1	2387	0.00335149	8
C3	g16112	0.673532	0	2.0206	OK	1	490	0.044898	22
C3	g16114	3.66996	2.48533	4.85459	OK	1	1181	0.0169348	20
C3	g16117	2.81563	1.18386	4.4474	OK	1	879	0.0182025	16
C3	g16118	5.31749	4.15919	6.47578	OK	1	1580	0.00506329	8
C3	g16130	15.5262	14.7059	16.3466	OK	1	5491	0.00400656	22
C3	g16135	9.55111	8.50744	10.5948	OK	1	2976	0.00268817	8
C3	g16164	0	0	0	OK	1	372	0.0483871	18
C3	g16167	522.101	510.824	533.377	OK	1	896	0.00446429	4
C3	g1617	7.57254	6.78276	8.36233	OK	1	2851	0.00771659	22
C3	g16171	41.5604	37.5429	45.5779	OK	1	1012	0.0177866	18
C3	g16172	21.3996	18.0422	24.757	OK	1	545	0.0330275	18
C3	g16173	10.7553	9.6422	11.8685	OK	1	2081	0.000961076	2
C3	g16177	100.889	95.0571	106.722	OK	1	1173	0.00682012	8
C3	g16178	2.65426	2.03356	3.27496	OK	1	1956	0.00408998	8
C3	g16186	12.7596	12.0817	13.4376	OK	1	7205	0.000277585	2
C3	g16189	1.68917	0	3.37916	OK	1	1027	0.0194742	20
C3	g1619	15.7389	14.5385	16.9393	OK	1	2163	0.00832178	18
C3	g16193	5.52285	4.77498	6.27071	OK	1	2218	0.00991885	22
C3	g16194	7.03713	5.86428	8.20999	OK	1	1596	0.00125313	2
C3	g16195	3.10822	2.07569	4.14075	OK	1	1579	0.0126662	20
C3	g16196	0	0	0	OK	1	469	0.00852879	4
C3	g16198	4.87185	4.04241	5.70129	OK	1	1382	0.00144718	2
C3	g16199	5.41017	4.79609	6.02425	OK	1	3416	0.00117096	4
C3	g1620	23.092	21.4834	24.7006	OK	1	2642	0.00529902	14
C3	g1622	12.683	11.7712	13.5949	OK	1	3065	0.0045677	14
C3	g1623	44.8925	43.0617	46.7233	OK	1	3460	0.0104046	36
C3	g1624	114.081	106.224	121.938	OK	1	693	0.002886	2
C3	g16243	3.43132	2.10792	4.75472	OK	1	1314	0.0121766	16
C3	g16247	29.7642	27.1629	32.3655	OK	1	1653	0.015729	26
C3	g16248	36.6747	34.294	39.0553	OK	1	2405	0.00997921	24
C3	g16249	28.7374	26.8081	30.6666	OK	1	1745	0.0206304	36
C3	g1625	345.26	338.944	351.577	OK	1	2539	0.0141788	36
C3	g16250	10.7862	10.1816	11.3908	OK	1	7304	0.0024644	18
C3	g16251	115.542	111.746	119.337	OK	1	2538	0.0126084	32
C3	g16252	174.139	162.847	185.431	OK	1	979	0.020429	20
C3	g16254	84.5442	76.1628	92.9257	OK	1	694	0.0259366	18
C3	g16255	419.914	398.006	441.822	OK	1	606	0.00990099	6
C3	g16256	34.2913	32.2789	36.3036	OK	1	2460	0.0097561	24
C3	g16257	154.652	149.431	159.874	OK	1	1366	0.011713	16
C3	g16258	50.7549	48.5313	52.9785	OK	1	2582	0.0116189	30
C3	g16259	20.6288	19.3087	21.9489	OK	1	2392	0.0183946	44
C3	g1626	140.989	136.583	145.395	OK	1	1856	0.018319	34
C3	g16260	21.2125	19.6226	22.8025	OK	1	2346	0.0272805	64
C3	g16261	20.3966	19.0162	21.777	OK	1	2758	0.00942712	26
C3	g16262	690.903	670.314	711.491	OK	1	1541	0.01817	28
C3	g16264	27.554	22.9933	32.1148	OK	1	389	0.00514139	2
C3	g16265	14.653	13.093	16.2129	OK	1	1807	0.0177089	32
C3	g1627	41.9599	39.4576	44.4622	OK	1	1675	0.0155224	26
C3	g16272	2040.38	2022.25	2058.52	OK	1	1469	0.00136147	2
C3	g16273	59.2324	55.918	62.5468	OK	1	1261	0.0190325	24
C3	g16274	7.5535	6.81635	8.29064	OK	1	3491	0.00630192	22
C3	g16275	306.353	289.695	323.012	OK	1	888	0.018018	16
C3	g16276	155.145	145.551	164.739	OK	1	938	0.0234542	22
C3	g16277	27.1026	24.8176	29.3876	OK	1	1254	0.00797448	10
C3	g16278	88.8157	84.4972	93.1341	OK	1	1406	0.00853485	12
C3	g16279	76.4967	71.8713	81.122	OK	1	1589	0.0100692	16
C3	g16280	34.2031	27.5441	40.8621	OK	1	487	0.0328542	16
C3	g16281	60.7318	55.2446	66.2189	OK	1	581	0.010327	6
C3	g16282	78.5668	75.6423	81.4912	OK	1	1822	0.0131723	24
C3	g16283	53.1207	50.5446	55.6968	OK	1	1848	0.012987	24
C3	g16284	70.6807	65.2809	76.0805	OK	1	732	0.0327869	24
C3	g16285	9.41335	8.81166	10.015	OK	1	5001	0.00719856	36
C3	g16286	12.3342	11.0804	13.5879	OK	1	1672	0.0155502	26
C3	g16287	26.9871	24.9754	28.9987	OK	1	1617	0.00865801	14
C3	g16288	58.4755	56.6934	60.2575	OK	1	5510	0.0170599	94
C3	g16289	59.087	55.8905	62.2835	OK	1	1399	0.0257327	36
C3	g1629	30.2886	28.2415	32.3357	OK	1	1974	0.00911854	18
C3	g16290	55.4721	52.2158	58.7284	OK	1	1469	0.0258679	38
C3	g16291	24.1244	22.9531	25.2958	OK	1	4309	0.0092829	40
C3	g16292	29.0506	27.5419	30.5593	OK	1	4195	0.00381406	16
C3	g16293	86.5241	82.2003	90.8479	OK	1	1560	0.00897436	14
C3	g16301	11.9689	11.0509	12.887	OK	1	3538	0.00113058	4
C3	g16303	13.4006	12.4472	14.354	OK	1	3634	0.00605393	22
C3	g16304	87.4132	83.7867	91.0397	OK	1	1726	0.0127462	22
C3	g1635	226.798	220.256	233.341	OK	1	2090	0.00287081	6
C3	g16355	12.4037	11.3318	13.4756	OK	1	3105	0.00644122	20
C3	g1636	267.985	258.081	277.888	OK	1	1153	0.0104076	12
C3	g1637	46.2803	44.095	48.4656	OK	1	2623	0.00381243	10
C3	g16388	4.69004	4.06801	5.31208	OK	1	3622	0.00110436	4
C3	g16389	19.8553	18.178	21.5326	OK	1	2248	0.00622776	14
C3	g1639	17.4491	14.8155	20.0826	OK	1	929	0.0107643	10
C3	g16393	22.0378	20.8726	23.2031	OK	1	4196	0.000476644	2
C3	g1640	39.8587	37.5075	42.2099	OK	1	2378	0.0109336	26
C3	g1643	54.838	50.8147	58.8612	OK	1	1074	0.0223464	24
C3	g1644	10.1769	8.73818	11.6156	OK	1	1305	0.0091954	12
C3	g16444	48.3357	46.4187	50.2527	OK	1	3580	0.00111732	4
C3	g16445	0	0	0	OK	1	818	0.00488998	4
C3	g1646	94.0766	88.0614	100.092	OK	1	946	0.0169133	16
C3	g16461	6.09507	5.51015	6.67999	OK	1	4323	0.000462642	2
C3	g1647	16.0833	13.5324	18.6343	OK	1	861	0.00464576	4
C3	g16478	8.38564	6.94752	9.82377	OK	1	1303	0.0076746	10
C3	g16502	52.694	51.2191	54.169	OK	1	4847	0.000412626	2
C3	g16504	17.6988	16.3014	19.0963	OK	1	3823	0.00366205	14
C3	g16505	27.0532	24.7435	29.363	OK	1	1215	0.0197531	24
C3	g16506	38.0584	33.7795	42.3374	OK	1	592	0.0168919	10
C3	g16507	53.0503	49.9751	56.1256	OK	1	1534	0.0169492	26
C3	g16508	55.1099	51.73	58.4897	OK	1	2848	0.00772472	22
C3	g1651	3.98868	3.35998	4.61738	OK	1	2128	0.00516917	11
C3	g16510	119.572	111.116	128.027	OK	1	910	0.0197802	18
C3	g16511	7.97303	7.26991	8.67615	OK	1	4879	0.00696864	34
C3	g16512	183.167	172.828	193.505	OK	1	586	0.0614334	36
C3	g16513	15.484	14.2328	16.7352	OK	1	2781	0.0151025	42
C3	g16514	106.701	102.224	111.178	OK	1	1710	0.0140351	24
C3	g16515	68.8629	65.9974	71.7285	OK	1	2748	0.0101892	28
C3	g16516	19.8834	18.7675	20.9994	OK	1	4208	0.00617871	26
C3	g16518	19.213	18.2425	20.1836	OK	1	4761	0.00714136	34
C3	g16519	13.8883	12.1505	15.6261	OK	1	1200	0.0283333	34
C3	g16520	228.847	220.119	237.576	OK	1	1304	0.0276074	36
C3	g16521	40.5948	38.0112	43.1785	OK	1	1948	0.00616016	12
C3	g16523	34.2259	29.6948	38.757	OK	1	666	0.021021	14
C3	g16524	8.32759	7.59737	9.05781	OK	1	2992	0.00735294	22
C3	g16525	14.3691	13.128	15.6101	OK	1	3326	0.00841852	28
C3	g16528	0.8662	0	1.7477	OK	1	1299	0.00153965	2
C3	g16529	34.3042	30.671	37.9374	OK	1	1162	0.0154905	18
C3	g16530	221.007	211.38	230.634	OK	1	935	0.0235294	22
C3	g16531	25.5883	24.0005	27.1762	OK	1	2702	0.0148038	40
C3	g16532	25.5028	23.335	27.6705	OK	1	1261	0.0126883	16
C3	g16533	84.4992	80.2826	88.7158	OK	1	1941	0.0206079	40
C3	g16534	21.4559	19.7756	23.1361	OK	1	2182	0.0091659	20
C3	g16535	29.8717	26.9803	32.7631	OK	1	1017	0.0314651	32
C3	g16536	30.7946	29.3422	32.2471	OK	1	3294	0.00910747	30
C3	g16538	21.472	19.9013	23.0427	OK	1	3208	0.00872818	28
C3	g16539	15.1258	13.0463	17.2053	OK	1	785	0.00764331	6
C3	g16540	61.6434	54.9722	68.3145	OK	1	475	0.0294737	14
C3	g16541	88.8889	82.5222	95.2557	OK	1	813	0.0147601	12
C3	g16542	51.6855	48.174	55.1969	OK	1	1197	0.0183793	22
C3	g16543	66.6017	62.8223	70.381	OK	1	1333	0.00900225	12
C3	g16544	23.3106	21.6071	25.0141	OK	1	2583	0.00774294	20
C3	g16545	9.28649	8.38851	10.1845	OK	1	3051	0.00131105	4
C3	g16546	8.63179	7.68084	9.58274	OK	1	2051	0.0136519	28
C3	g16547	26.8592	24.2562	29.4621	OK	1	1293	0.0170147	22
C3	g16549	17.3062	15.8066	18.8059	OK	1	2435	0.0156057	38
C3	g16550	115.374	105.9	124.848	OK	1	558	0.0394265	22
C3	g16551	33.068	30.6428	35.4933	OK	1	1762	0.015891	28
C3	g16552	33.6908	31.0691	36.3124	OK	1	1461	0.0150582	22
C3	g16553	52.4828	48.9388	56.0267	OK	1	1077	0.0297122	32
C3	g16554	37.744	35.0703	40.4177	OK	1	3665	0.00545703	20
C3	g16555	6.09737	5.59238	6.60235	OK	1	4474	0.00268216	12
C3	g16556	27.2697	23.8637	30.6758	OK	1	836	0.0311005	26
C3	g16557	48.5069	45.8191	51.1946	OK	1	1334	0.00149925	2
C3	g16561	65.6627	62.2631	69.0623	OK	1	1560	0.00512821	8
C3	g16565	43.9087	40.9024	46.915	OK	1	1766	0.0011325	2
C3	g16569	2.58428	1.68972	3.47885	OK	1	728	0.0192308	14
C3	g16570	59.7833	53.6146	65.9521	OK	1	659	0.0455235	30
C3	g16571	25.3584	24.074	26.6427	OK	1	2949	0.0115293	34
C3	g16572	211.989	203.598	220.38	OK	1	1527	0.0104781	16
C3	g16573	299.901	287.093	312.71	OK	1	1102	0.00725953	8
C3	g16574	24.831	18.6451	31.017	OK	1	275	0.0145455	4
C3	g16575	190.365	166.518	214.212	OK	1	361	0.00554017	2
C3	g16576	17.1161	15.6329	18.5993	OK	1	1526	0.00393185	6
C3	g16579	32.8983	29.1489	36.6477	OK	1	999	0.00800801	8
C3	g16587	45.8955	43.6455	48.1456	OK	1	2209	0.0135808	30
C3	g16588	54.4809	50.7606	58.2012	OK	1	1779	0.0202361	36
C3	g16589	36.3127	33.5344	39.091	OK	1	980	0.0163265	16
C3	g16590	15.3182	13.9761	16.6604	OK	1	2688	0.00744048	20
C3	g16591	37.7028	34.469	40.9366	OK	1	945	0.0126984	12
C3	g16593	31.6042	29.5352	33.6731	OK	1	1539	0.0168941	26
C3	g16594	77.3737	75.2097	79.5377	OK	1	3797	0.013695	52
C3	g16595	32.3852	30.7064	34.064	OK	1	4076	0.00343474	14
C3	g16596	23.0857	21.5508	24.6205	OK	1	4786	0.00334308	16
C3	g16601	41.817	39.5127	44.1213	OK	1	2540	0.000787402	2
C3	g16604	387.165	372.698	401.631	OK	1	1133	0.0123566	14
C3	g16605	51.733	48.7335	54.7325	OK	1	1557	0.00642261	10
C3	g16607	10.7768	9.72846	11.8252	OK	1	2728	0.0058651	16
C3	g16610	10.0353	9.06493	11.0057	OK	1	2531	0.00395101	10
C3	g16611	5.76492	5.41681	6.11302	OK	1	9683	0.00082619	8
C3	g16612	21.4784	19.8699	23.0868	OK	1	2473	0.00970481	24
C3	g16614	499.489	477.802	521.176	OK	1	1890	0.0031746	6
C3	g16615	94.3979	91.7733	97.0226	OK	1	3605	0.00943135	34
C3	g16616	107.845	104.521	111.169	OK	1	1992	0.00401606	8
C3	g16617	91.516	88.2228	94.8092	OK	1	2311	0.0034617	8
C3	g16619	171.771	165.205	178.336	OK	1	1121	0.014273	16
C3	g16620	78.4539	70.1039	86.8038	OK	1	484	0.0123967	6
C3	g16621	83.7571	79.3141	88.2002	OK	1	1634	0.0195838	32
C3	g16622	58.5343	55.155	61.9136	OK	1	1707	0.0105448	18
C3	g16624	894.376	861.8	926.952	OK	1	521	0.0153551	8
C3	g16626	34.1749	31.7964	36.5533	OK	1	1432	0.023743	34
C3	g16627	127.312	117.1	137.524	OK	1	696	0.0258621	18
C3	g16628	30.8304	28.5455	33.1153	OK	1	1190	0.0319328	38
C3	g16629	24.0305	19.7094	28.3516	OK	1	1192	0.00838926	10
C3	g16630	1151.71	1117.25	1186.16	OK	1	595	0.0504202	30
C3	g16631	53.587	51.2826	55.8915	OK	1	2280	0.0114035	26
C3	g16634	10.1495	9.28869	11.0104	OK	1	4149	0.00723066	30
C3	g16635	157.752	149.135	166.369	OK	1	740	0.00540541	4
C3	g16636	10.7483	9.20571	12.2909	OK	1	1358	0.00147275	2
C3	g16637	0.278809	0	0.673654	OK	1	670	0.00298507	2
C3	g16639	0	0	0	OK	1	367	0.0108992	4
C3	g16645	1.59423	0.531408	2.65704	OK	1	914	0.0218818	20
C3	g16648	0	0	0	OK	1	1228	0.0114007	14
C3	g16649	13.7733	11.2266	16.32	OK	1	1579	0.00633312	10
C3	g16665	0	0	0	OK	1	407	0.004914	2
C3	g16680	40.7065	35.4645	45.9485	OK	1	975	0.0307692	30
C3	g1671	6.94886	6.02891	7.86881	OK	1	1753	0.00912721	16
C3	g1672	8.75561	6.1934	11.3178	OK	1	874	0.0114416	10
C3	g16723	3.99133	3.01308	4.96959	OK	1	2237	0.0116227	26
C3	g1673	62.4025	58.8198	65.9853	OK	1	2053	0.0204579	42
C3	g16731	4.40233	3.2273	5.57735	OK	1	719	0.00278164	2
C3	g16733	150.691	138.89	162.492	OK	1	722	0.0166205	12
C3	g16734	15.0055	13.395	16.6161	OK	1	2878	0.00486449	14
C3	g16735	24.4205	22.6518	26.1892	OK	1	2614	0.00765111	20
C3	g16736	36.4838	34.5369	38.4307	OK	1	4924	0.0121852	60
C3	g1674	2.05258	1.47382	2.63134	OK	1	1687	0.0284529	48
C3	g16742	4.30909	3.74167	4.87651	OK	1	2884	0.00277393	8
C3	g16743	10.9557	9.61274	12.2986	OK	1	1241	0.0193392	24
C3	g16744	38.4944	36.2237	40.765	OK	1	2171	0.00736988	16
C3	g16745	311.882	305.649	318.115	OK	1	1657	0.00965601	16
C3	g16746	59.6999	57.222	62.1777	OK	1	2630	0.0152091	40
C3	g16747	43.2693	41.2713	45.2673	OK	1	2647	0.0120892	32
C3	g16748	64.5211	57.3046	71.7376	OK	1	795	0.027673	22
C3	g16749	34.4231	32.1121	36.7341	OK	1	1906	0.0125918	24
C3	g16750	22.2912	20.8824	23.7	OK	1	3173	0.00567287	18
C3	g16751	70.6724	65.2056	76.1391	OK	1	1097	0.0218778	24
C3	g16752	242.629	236.148	249.11	OK	1	1631	0.00613121	10
C3	g16753	94.7226	90.7843	98.6608	OK	1	1427	0.0210231	30
C3	g16754	18.9699	18.3757	19.564	OK	1	10176	0.00373428	38
C3	g16755	72.5413	68.0699	77.0127	OK	1	1755	0.0205128	36
C3	g16756	38.1412	31.671	44.6114	OK	1	559	0.0250447	14
C3	g16757	383.262	364.379	402.145	OK	1	560	0.0285714	16
C3	g16758	12.229	11.2683	13.1898	OK	1	3597	0.0161245	58
C3	g16759	36.4214	34.1242	38.7186	OK	1	1770	0.0237288	42
C3	g16760	22.6423	21.3072	23.9774	OK	1	3590	0.00557103	20
C3	g16762	18.4011	16.7324	20.0698	OK	1	1590	0.00503145	8
C3	g16764	133.228	129.258	137.197	OK	1	1749	0.00457404	8
C3	g16765	36.9028	34.7366	39.0691	OK	1	2197	0.00910332	20
C3	g16766	16.0601	14.9397	17.1804	OK	1	3153	0.0076118	24
C3	g16767	80.0742	76.3678	83.7806	OK	1	1600	0.01625	26
C3	g16768	33.3192	31.2691	35.3693	OK	1	2088	0.0239464	50
C3	g16769	30.0823	27.9364	32.2282	OK	1	2007	0.0179372	36
C3	g16770	926.763	912.941	940.586	OK	1	1422	0.0140647	20
C3	g16771	39.8752	36.7914	42.9589	OK	1	1469	0.0176991	26
C3	g16773	3.22156	0.786289	5.65682	OK	1	632	0.00632911	4
C3	g16774	25.0873	23.0454	27.1291	OK	1	2375	0.00757895	18
C3	g16775	18.102	16.5741	19.63	OK	1	2027	0.0098668	20
C3	g16776	33.8852	31.496	36.2744	OK	1	1841	0.0130364	24
C3	g16777	33.8637	30.8885	36.8389	OK	1	1135	0.0105727	12
C3	g16778	35.039	32.4146	37.6635	OK	1	1135	0.00528634	6
C3	g16822	7.85247	7.17301	8.53194	OK	1	4401	0.00272665	12
C3	g16825	29.617	27.6203	31.6138	OK	1	5877	0.00544495	32
C3	g16830	0	0	0	OK	1	719	0.0278164	20
C3	g16832	1.15675	0	2.79493	OK	1	903	0.0243632	22
C3	g16834	14.9817	9.64326	20.3202	OK	1	2500	0.02	50
C3	g16836	82.0834	76.9846	87.1821	OK	1	1657	0.001207	2
C3	g16845	29.3561	23.7834	34.9288	OK	1	657	0.00304414	2
C3	g16846	7.31752	5.30209	9.33296	OK	1	1468	0.00817439	12
C3	g16881	3.39928	1.34944	5.44913	OK	1	801	0.00749064	6
C3	g16882	16.0869	15.0715	17.1023	OK	1	5105	0.00626836	32
C3	g16883	23.0758	18.2362	27.9153	OK	1	492	0.0121951	6
C3	g16884	508.198	488.738	527.658	OK	1	392	0.00510204	2
C3	g16886	6.52809	4.71286	8.34332	OK	1	974	0.0205339	20
C3	g16887	57.6065	53.5275	61.6855	OK	1	1301	0.0122982	16
C3	g16889	20.113	17.832	22.394	OK	1	1335	0.00299626	4
C3	g16894	2.14661	1.59211	2.70111	OK	1	1482	0.00809717	12
C3	g16898	1.02636	0.697299	1.35542	OK	1	2993	0.00334113	10
C3	g16899	0	0	0	OK	1	233	0.00858369	2
C3	g169	22.7045	21.0698	24.3393	OK	1	1866	0.00321543	6
C3	g16900	4.6039	4.14579	5.062	OK	1	6559	0.00396402	26
C3	g16976	16.5744	15.117	18.0318	OK	1	1529	0.00261609	4
C3	g16977	17.1249	15.2894	18.9604	OK	1	1465	0.00273038	4
C3	g16980	8.76704	7.90109	9.63299	OK	1	3214	0.0056005	18
C3	g16981	3.74621	2.92863	4.56379	OK	1	1894	0.00105597	2
C3	g16987	11.9777	11.0328	12.9227	OK	1	3046	0.0026264	8
C3	g16988	28.5802	27.2251	29.9354	OK	1	6906	0.00115841	8
C3	g1700	10.5875	9.42545	11.7495	OK	1	2038	0.00588813	12
C3	g17007	169.379	164.621	174.138	OK	1	2162	0.00370028	8
C3	g17023	14.8314	10.5787	19.0841	OK	1	808	0.0222772	18
C3	g1703	4.34012	1.82485	6.8554	OK	1	499	0.00400802	2
C3	g17038	2.00045	0.211193	3.78971	OK	1	1204	0.0116279	14
C3	g1704	2.10507	0	5.09371	OK	1	430	0.055814	24
C3	g17044	56.2542	48.0628	64.4456	OK	1	604	0.00993378	6
C3	g17045	53.2971	49.4824	57.1118	OK	1	1199	0.0183486	22
C3	g17053	0	0	0	OK	1	339	0.0648968	22
C3	g17054	2.08342	0.0412246	4.12562	OK	1	571	0.0665499	38
C3	g17055	17.1434	12.3855	21.9013	OK	1	907	0.0595369	54
C3	g17057	2.22191	0.529416	3.91441	OK	1	674	0.041543	28
C3	g1706	17.8769	15.131	20.6228	OK	1	989	0.0121335	12
C3	g17060	3.59074	2.33416	4.84732	OK	1	1028	0.00972763	10
C3	g17061	23.0032	20.8089	25.1975	OK	1	1213	0.0131904	16
C3	g17064	20.478	18.3013	22.6547	OK	1	1363	0.0117388	16
C3	g17073	0	0	0	OK	1	1046	0.00764818	8
C3	g17074	0	0	0	OK	1	1927	0.0166061	32
C3	g17075	45.9779	43.2658	48.69	OK	1	1387	0.00576784	8
C3	g17076	4.84586	2.20321	7.48852	OK	1	1144	0.00174825	2
C3	g17080	0	0	0	OK	1	508	0.0275591	14
C3	g17085	126.985	107.23	146.74	OK	1	555	0.0612613	34
C3	g17088	15.5521	10.7741	20.3301	OK	1	529	0.0378072	20
C3	g17089	0.599817	0	1.79945	OK	1	656	0.0304878	20
C3	g17091	0.526645	0.0525599	1.00073	OK	1	1226	0.0212072	26
C3	g17093	24.2438	17.8385	30.6491	OK	1	830	0.00481928	4
C3	g17094	3.23213	1.35898	5.10528	OK	1	1237	0.00323363	4
C3	g17095	4.65906	3.84466	5.47346	OK	1	1666	0.00360144	6
C3	g17097	13.8211	11.9647	15.6775	OK	1	2433	0.0082203	20
C3	g17099	0	0	0	OK	1	1967	0.027453	54
C3	g17101	2.07599	0.824121	3.32786	OK	1	1200	0.01	12
C3	g17102	2.11576	0.61969	3.61182	OK	1	674	0.00890208	6
C3	g17107	0.333758	0	0.806422	OK	1	419	0.0286396	12
C3	g17117	31.9502	27.8766	36.0238	OK	1	1894	0.0095037	18
C3	g17118	8.7433	6.33517	11.1514	OK	1	1562	0.00384123	6
C3	g17119	6.86828	4.1215	9.61507	OK	1	823	0.00972054	8
C3	g17120	7.73398	6.42671	9.04126	OK	1	1717	0.00116482	2
C3	g17135	3.36766	0.355533	6.37979	OK	1	284	0.028169	8
C3	g17138	2.69731	0.790023	4.60459	OK	1	665	0.0721805	48
C3	g17139	0.764969	0	2.29491	OK	1	654	0.00611621	4
C3	g1716	2.2371	0.65523	3.81896	OK	1	478	0.0167364	8
C3	g1718	14.8084	13.6987	15.918	OK	1	3158	0.00633312	20
C3	g17184	20.6511	19.0359	22.2664	OK	1	2374	0.00673968	16
C3	g17195	26.6771	25.342	28.0122	OK	1	3883	0.00309039	12
C3	g17196	0.149546	0	0.67737	OK	1	1754	0.00114025	2
C3	g17197	5.11046	4.60195	5.61897	OK	1	4461	0.00403497	18
C3	g17198	634.51	615.147	653.873	OK	1	2123	0.00471032	10
C3	g17202	16.9396	15.609	18.2702	OK	1	3278	0.00610128	20
C3	g17203	9.33626	8.21684	10.4557	OK	1	2074	0.0250723	52
C3	g17204	54.7373	51.7306	57.744	OK	1	1636	0.0171149	28
C3	g17205	3.90532	2.85286	4.95779	OK	1	1183	0.0152156	18
C3	g1725	148.055	128.891	167.218	OK	1	227	0.0176211	4
C3	g1726	22.1844	16.0358	28.3331	OK	1	1028	0.0116732	12
C3	g1728	34.3269	32.6036	36.0501	OK	1	3569	0.00560381	20
C3	g17291	5.06348	2.35693	7.77002	OK	1	940	0.012766	12
C3	g17303	12.7214	11.4754	13.9673	OK	1	2309	0.0121265	28
C3	g17304	154.029	143.772	164.286	OK	1	614	0.0130293	8
C3	g17305	65.7017	61.8251	69.5783	OK	1	1060	0.0207547	22
C3	g17306	27.5097	26.1721	28.8473	OK	1	3879	0.00721836	28
[truncated: 23,605 more rows]
